# Supplementary material for: Phase variation of Clostridioides difficile colony morphology occurs via modulation of cell division
Source: PLoS Pathog. 2025 Dec 1;21(12):e1013471. doi: 10.1371/journal.ppat.1013471 (PMC12694794; doi:10.1371/journal.ppat.1013471)
Supplement: S3 Table — (XLSX) [file ppat.1013471.s010.xlsx]

## Sheet: Table S3_RoughvSmooth ONvOFF
Table S3. Genes differentially expressed in rough vs. smooth colony variants and cmrΔ3-ON vs. cmrΔ3-OFF strains.
All genes meeting the FDR p-value < 0.01 cutoff are listed. Black text indicates differentially expressed genes that had a log2 fold change > 2, and gray italics text indicates genes with a log2 fold change < 2. Fold change values are also given for these genes if they were differentially expressed in the pCmrR/pCmrT vs. vector comparisons with an FDR p-value < 0.01. Rows highlighted in gray are …
		log2 fold change
Gene	Predicted function	Rough vs. Smooth	cmrΔ3-ON vs. -OFF	pCmrR vs. vector	pCmrT vs. vector
CDR20291_0440, cwpV	cell surface protein (putative hemagglutinin/ adhesin) precursor	-1.99	-2.67
CDR20291_0685, pdcB	c-di-GMP phosphodiesterase	-3.21		4.6
CDR20291_0921	hypothetical protein	-3.52	-2.3
CDR20291_0922	hypothetical protein	-0.13	-2.58
CDR20291_0924	putative uncharacterized protein	-2.15	-1.94
CDR20291_1205	hypothetical protein	-2.36	-1.4
CDR20291_1206	putative phage protein	-2.22	-1.55
CDR20291_1208	conserved hypothetical protein	-2.17	-1.46
CDR20291_1210	putative phage protein	-2.43	-1.61
CDR20291_1211	putative phage protein	-2.04	-1.44
CDR20291_1212	putative phage cell wall hydrolase	-2.21	-1.44
CDR20291_1213	hypothetical protein	-2.56	-1.47
CDR20291_1214	phage protein	-2.36	-1.59
CDR20291_1215	phage protein	-2.17	-1.63
CDR20291_1216	phage protein	-2.49	-1.63
CDR20291_1219	putative phage-related protein	-2.05	-1.23
CDR20291_1329	putative exported protein	-2.91			-1.03
CDR20291_1419	putative uncharacterized protein	-2.87	-1.11
CDR20291_1420	putative uncharacterized protein	-3.6	-1.81
CDR20291_1421	putative uncharacterized protein	-2.75	-1.7
CDR20291_1423	putative uncharacterized protein	-2.34	-1.52
CDR20291_1431	putative phage DNA-binding protein	-2.02	-1.81
CDR20291_1432	phage terminase large subunit	-2.04	-1.46
CDR20291_1444	phage protein	-2.48
CDR20291_1449	putative phage tail tape measure protein	-2.35	-1.42
CDR20291_1450	putative phage cell wall hydrolase	-2.55	-1.18
CDR20291_1451	putative phage cell wall hydrolase	-2.44	-1.35
CDR20291_1455	phage protein	-2.12
CDR20291_1514, pdcC	c-di-GMP phosphodiesterase	-2.44		-2.84	-3.7
CDR20291_1547	putative iron compound ABC transporter, ATP-binding protein	-2.6	-0.33
CDR20291_1548	putative iron compound ABC transporter, substrate-binding protein	-3.55
CDR20291_1595, ribH	riboflavin synthase beta chain (6,7-dimethyl-8-ribityllumazine synthase)	-2.54	0.98	-1.3
CDR20291_1689, mrpA	hypothetical protein	4.68	4.33	4.5	4.39
CDR20291_1690, mrpB	conserved hypothetical protein	4.31	3.7	1.7	2.36
CDR20291_1833, eutA	ethanolamine utilization protein	-2.42	-1.7
CDR20291_1834, eutB	ethanolamine ammonia-lyase large subunit	-2	-2.05
CDR20291_1835, eutC	ethanolamine ammonia-lyase small subunit	-2.13	-2.22
CDR20291_1836, eutL	ethanolamine utilization protein	-2.35	-2.26
CDR20291_1837	putative ethanolamine/ propanediol utilisation protein	-2.01	-1.93
CDR20291_1838	acetaldehyde dehydrogenase	-2.18	-2.17
CDR20291_1839, eutM	ethanolamine utilization protein	-1.3	-2.31
CDR20291_1840, eutT	ethanolamine utilization cobalamin adenosyl-transferase	-1.83	-2.07
CDR20291_1841	putative propanediol/ ethanolamine utilization protein		-2.19
CDR20291_1911, cwp28	cell surface protein	4.14	3.4	5.13	3.51
CDR20291_1914	hypothetical protein	3.54	3.6	4.21	3.4
CDR20291_1933, clpB	ATP-dependent Clp protease ATP-binding subunit	-2.4	1.35
CDR20291_2040	putative signaling protein	2.39	0.73	2.92	1.46
CDR20291_2221, mtlF	mannitol PTS system EIIA component	-2.12	0.94
CDR20291_2222, mtlR	mannitol operon transcriptional activator	-2.45	1.11
CDR20291_2290, cotJB2	spore coat protein JB		-2.03	0.62
CDR20291_2301, ppdK	pyruvate, orthophosphate dikinase	-2.07
CDR20291_3074	osmoprotectant transport system ATP-binding protein	-2.44	-1.41	-3.02	-2.75
CDR20291_3126, cmrT	two-component response regulator	3.73	3.48	2.74	3.71
CDR20291_3127, cmrS	two-component sensor histidine kinase	3.75	3.42	2.73
CDR20291_3128, cmrR	two-component response regulator	3.71	3.54	4.12
