# Supplementary material for: Phase variation of Clostridioides difficile colony morphology occurs via modulation of cell division
Source: PLoS Pathog. 2025 Dec 1;21(12):e1013471. doi: 10.1371/journal.ppat.1013471 (PMC12694794; doi:10.1371/journal.ppat.1013471)
Supplement: S4 Table — (XLSX) [file ppat.1013471.s011.xlsx]

## Sheet: Table S4_Rough and ON vs dRdT
Table S4. Genes differentially expressed by wildtype rough and cmrΔ3-ON strains relative to a ΔcmrRΔcmrT mutant.
All genes meeting a log2 fold change > 2 and FDR p-value < 0.01 cutoff are listed. Predicted functions are provided by KEGG Orthology and/or GenBank.
		log2 fold change
Gene	Predicted function	Rough vs. ΔcmrRΔcmrT	cmrΔ3-ON vs. ΔcmrRΔcmrT
CDR20291_0125, spoIIID	stage III sporulation protein D	-3.41
CDR20291_0318	putative heavy-metal-transporting ATPase	-2.07
CDR20291_0440, cwpV	cell surface protein (putative hemagglutinin/ adhesin) precursor	-6.87	-5.35
CDR20291_0476, sleC	putative spore cortex-lytic enzyme pre-pro-form (putative spore peptidoglycan hydrolase)	-3.61
CDR20291_0685, pdcB	c-di-GMP phosphodiesterase	-3.73
CDR20291_0921	hypothetical protein	-4.95	-2.62
CDR20291_0922	hypothetical protein	-5.33	-2.59
CDR20291_0924	putative uncharacterized protein	-3.53	-2.34
CDR20291_1036, spoIIIAG	stage III sporulation protein ag; flags: precursor	-2.08
CDR20291_1037	putative membrane protein	-2.24
CDR20291_1205	hypothetical protein	-3.26	-2.23
CDR20291_1206	putative phage protein	-3.21	-2.4
CDR20291_1207	putative phage protein	-3.12	-2.37
CDR20291_1208	conserved hypothetical protein	-3.25	-2.32
CDR20291_1209	hypothetical protein	-3.09	-2.45
CDR20291_1210	putative phage protein	-3.19	-2.36
CDR20291_1211	putative phage protein	-3.05	-2.29
CDR20291_1212	putative phage cell wall hydrolase	-3.08	-2.21
CDR20291_1213	hypothetical protein	-3.55	-2.42
CDR20291_1214	phage protein	-3.41	-2.51
CDR20291_1215	phage protein	-3.23	-2.44
CDR20291_1216	phage protein	-3.3	-2.41
CDR20291_1217	putative phage tail fiber protein	-2.89	-2.19
CDR20291_1218	putative phage protein	-2.83	-2.1
CDR20291_1219	putative phage-related protein	-3.03
CDR20291_1220	putative membrane protein	-2.44
CDR20291_1279	putative exported polysaccharide deacetylase	-3.13
CDR20291_1282	putative bifunctional protein: peroxiredoxin/chitinase	-2.96
CDR20291_1329	putative exported protein	-3.11
CDR20291_1419	putative uncharacterized protein	-3.97	-2.28
CDR20291_1420	putative uncharacterized protein	-4.49	-2.4
CDR20291_1421	putative uncharacterized protein	-4.02	-2.53
CDR20291_1422	hypothetical protein	-2.46	-2.06
CDR20291_1423	putative uncharacterized protein	-3.52	-2.31
CDR20291_1424	dna-directed dna polymerase i	-2.82
CDR20291_1425	putative virulence-associated protein e	-2.6
CDR20291_1428	bro family, n-terminal	-2.3
CDR20291_1431	putative phage DNA-binding protein	-2.32	-2.36
CDR20291_1432	phage terminase large subunit	-2.25
CDR20291_1433	phage portal protein		-2.15
CDR20291_1435	scaffold protein	-2.14
CDR20291_1444	phage protein	-2.63
CDR20291_1449	putative phage tail tape measure protein	-2.62	-2
CDR20291_1450	putative phage cell wall hydrolase	-2.76
CDR20291_1451	putative phage cell wall hydrolase	-2.8
CDR20291_1453	phage protein	-2.29
CDR20291_1454	putative phage tail protein	-2.08
CDR20291_1455	phage protein	-2.14
CDR20291_1457	hypothetical phage protein	-2.02
CDR20291_1459	hypothetical phage protein	-2.05
CDR20291_1478	hypothetical protein	-2.01
CDR20291_1514, pdcC	c-di-GMP phosphodiesterase	-4.16
CDR20291_1547	putative iron compound ABC transporter, ATP-binding protein	-2.97
CDR20291_1548	putative iron compound ABC transporter, substrate-binding protein	-4.61
CDR20291_1595, ribH	riboflavin synthase beta chain (6,7-dimethyl-8-ribityllumazine synthase)	-3.61
CDR20291_1689, mrpA	hypothetical protein	6.23	4.64
CDR20291_1690, mrpB	hypothetical protein	5.57	4.21
CDR20291_1747	putative conjugative transposon regulatory protein	2.91
CDR20291_1811	ABC transporter substrate-binding protein	-2.04
CDR20291_1833, eutA	ethanolamine utilization protein	-2.39
CDR20291_1834, eutB	ethanolamine ammonia-lyase large subunit	-2.69	-2.17
CDR20291_1835, eutC	ethanolamine ammonia-lyase small subunit	-2.48
CDR20291_1836, eutL	ethanolamine utilization protein	-2.59	-2
CDR20291_1837	putative ethanolamine/ propanediol utilisation protein	-2.12
CDR20291_1838	acetaldehyde dehydrogenase	-2.63
CDR20291_1839, eutM	ethanolamine utilization protein	-2.08
CDR20291_1840, eutT	ethanolamine utilization cobalamin adenosyl-transferase	-2.48
CDR20291_1911, cwp28	cell surface protein	5.04	3.82
CDR20291_1914	hypothetical protein	4.54	3.78
CDR20291_1933, clpB	chaperone	-2.6
CDR20291_2040	putative signaling protein	2.63
CDR20291_2289	hypothetical protein	-3.11
CDR20291_2290, cotJB2	putative spore-coat protein	-2.54	-2.8
CDR20291_2291, cotJC2	putative spore-coat protein	-2.39	-2.02
CDR20291_2363, gpr	germination protease	-2.01
CDR20291_2513, spoIVA	stage IV sporulation protein A	-2.02
CDR20291_2545, ftsL	putative membrane protein	-2.21
CDR20291_2698	conserved hypothetical protein	-2.07
CDR20291_2828	conserved hypothetical protein	-2.38
CDR20291_2829, nrdF	ribonucleoside-diphosphate reductase beta chain	-2.27
CDR20291_3039	putative amidohydrolase	-2.15
CDR20291_3074	osmoprotectant transport system ATP-binding protein	-2.77
CDR20291_3075	osmoprotectant transport system substrate-binding permease protein	-2.11
CDR20291_3126, cmrT	two-component response regulator	8.4	7.7
CDR20291_3127, cmrS	two-component sensor histidine kinase	4.11	3.41
CDR20291_3128, cmrR	two-component response regulator	10.27	9.71
CDR20291_3193, bclA3	putative exosporium glycoprotein	-2.27
CDR20291_3327, spoIIE	stage II sporulation protein e	-2.43
CDR20291_3359	conserved hypothetical protein	-2.05
