# Supplementary material for: Phase variation of Clostridioides difficile colony morphology occurs via modulation of cell division
Source: PLoS Pathog. 2025 Dec 1;21(12):e1013471. doi: 10.1371/journal.ppat.1013471 (PMC12694794; doi:10.1371/journal.ppat.1013471)
Supplement: S5 Table — (XLSX) [file ppat.1013471.s012.xlsx]

## Sheet: Table S5_Smooth and OFF vs dRdT
Table S5. Genes differentially expressed by wildtype smooth and cmrΔ3-OFF strains relative to a ΔcmrRΔcmrT mutant.
All genes meeting a log2 fold change > 2 and FDR p-value < 0.01 cutoff are listed. Predicted functions are provided by KEGG Orthology and/or GenBank.
		log2 fold change
Gene	Predicted function	Smooth vs. ΔcmrRΔcmrT	cmrΔ3-OFF vs. ΔcmrRΔcmrT
CDR20291_0440, cwpV	cell surface protein (putative hemagglutinin/ adhesin) precursor	-4.86	-2.62
CDR20291_3126, cmrT	two-component response regulator	4.58	4.15
CDR20291_3128, cmrR	two-component response regulator	6.43	6.03
