# Supplementary material for: Phase variation of Clostridioides difficile colony morphology occurs via modulation of cell division
Source: PLoS Pathog. 2025 Dec 1;21(12):e1013471. doi: 10.1371/journal.ppat.1013471 (PMC12694794; doi:10.1371/journal.ppat.1013471)
Supplement: S6 Table — (XLSX) [file ppat.1013471.s013.xlsx]

## Sheet: Table S6_MrpA Mass Spec
Table S6. Affinity-purification mass spectrometry results for FLAG-tagged MrpA pulldowns.
Results are filtered by log2 fold change ≥ 1, sequence coverage ≥ 50%, and q-value < 0.05.
					log2 fold change		q-value		p-value				Vector			MrpA			MrpB			Pool
Majority protein IDs	Gene locus	Gene name	Gene names	Razor + unique peptides	Student's T-test Difference: MrpA/ Control	Student's T-test Difference: MrpB/ Control	Student's T-test q-value: MrpA/ Control	Student's T-test q-value: MrpB/ Control	Student's T-test p-value: MrpA/ Control	Student's T-test p-value: MrpB/ Control	Student's T-test Significant: MrpA/ Control	Student's T-test Significant: MrpB/ Control	LFQ intensity 1	LFQ intensity 2	LFQ intensity 3	LFQ intensity 4	LFQ intensity 5	LFQ intensity 6	LFQ intensity 7	LFQ intensity 8	LFQ intensity 9	LFQ intensity Pool_R1	LFQ intensity Pool_R2	Peptides	Unique peptides	Sequence coverage [%]	Intensity	MS/MS count	MS/MS count 1	MS/MS count 2	MS/MS count 3	MS/MS count 4	MS/MS count 5	MS/MS count 6	MS/MS count 7	MS/MS count 8	MS/MS count 9	MS/MS count Pool_R1	MS/MS count Pool_R2
A0A9R0BKI8	CDR20291_1689	mrpA	Phage protein OS=Clostridioides difficile (strain R20291) OX=645463 GN=CDR20291_1689 PE=4 SV=1	10	9.10456	3.44886	0.00111712	0.00477704	0.000229408	0.0102495	+	+	25.8265	23.6951	23.8396	33.9895	33.2333	33.4521	28.4713	27.8335	27.403	32.6767	31.9892	10	10	97.5	94105000000	867	6	2	2	167	156	160	19	16	9	129	107
A0A9R0BJ41	CDR20291_0987	divIVB	Septum site-determining protein MinD OS=Clostridioides difficile (strain R20291) OX=645463 GN=divIVB PE=3 SV=1	25	5.46528	1.84599	0	0.00462626	6.63264e-05	0.00743783	+	+	26.5378	27.1147	27.3187	32.8366	32.4337	32.0967	29.307	28.3233	28.8788	30.7989	30.7124	25	25	71.7	107910000000	522	9	10	15	108	92	88	21	16	17	50	52
A0A9R0BK74	CDR20291_1556	gcvPB	Probable glycine dehydrogenase (decarboxylating) subunit 2 OS=Clostridioides difficile (strain R20291) OX=645463 GN=gcvPB PE=3 SV=1	21	4.47313	2.8201	0.000726708	0.00605344	0.00313616	0.0139634	+	+	22.1489	22.13	20.2278	26.4915	25.9757	25.4588	24.4105	23.8986	24.6577	24.7247	24.517	21	21	56.3	2092600000	102	3	3	1	24	13	17	3	6	8	12	8
A0A9R0BMN6	CDR20291_2780	licB	PTS system, lichenan-specific IIb component OS=Clostridioides difficile (strain R20291) OX=645463 GN=licB PE=4 SV=1	4	4.21188	1.33809	0.000762215	0.104226	0.00279591	0.175893	+		24.9645	24.4077	22.8521	28.0597	28.3927	28.4075	26.3844	25.219	24.6352	26.8531	26.6684	4	4	51.5	4523400000	66	5	2	1	10	10	13	4	2	1	7	6
A0A9R0CF13	CDR20291_2144	asnS	Asparagine--tRNA ligase OS=Clostridioides difficile (strain R20291) OX=645463 GN=asnS PE=3 SV=1	42	3.97084	0.519851	0	0.0106585	8.42373e-05	0.0264504	+	+	26.0758	26.391	26.1331	30.495	30.278	29.7395	26.9335	26.5334	26.6926	28.5544	28.5631	42	42	77.2	55310000000	522	20	19	20	90	92	72	17	23	25	55	48
A0A9R0BIK3	CDR20291_0653		Carbon monoxide dehydrogenase/acetyl-CoA synthase complex, alpha subunit OS=Clostridioides difficile (strain R20291) OX=645463 GN=CDR20291_0653 PE=4 SV=1	29	3.79806	2.59751	0.000413333	0.00497842	0.000699665	0.00230397	+	+	24.7692	25.8746	25.3634	29.6074	28.9992	28.7948	28.1229	27.5365	28.1404	27.9775	27.9181	29	29	58.5	32001000000	429	16	19	18	68	51	48	35	30	33	43	34
A0A9R0CDK5	CDR20291_0652		Carbon monoxide dehydrogenase/acetyl-CoA synthase complex, small subunit OS=Clostridioides difficile (strain R20291) OX=645463 GN=CDR20291_0652 PE=4 SV=1	17	3.68735	2.57377	0.000454212	0.00676923	0.000592314	0.00120956	+	+	24.464	25.4126	24.8535	29.0694	28.5186	28.2042	27.638	27.181	27.6324	27.4536	27.4206	17	17	60.2	17553000000	296	10	10	12	58	33	30	25	19	26	32	21
A0A9R0BKJ8	CDR20291_1727		Chorismate biosynthesis-related protein OS=Clostridioides difficile (strain R20291) OX=645463 GN=CDR20291_1727 PE=4 SV=1	28	3.53637	2.88873	0.00134783	0.004	0.000174907	0.000476734	+	+	24.6083	25.4721	25.2346	28.7346	28.5697	28.6198	28.1181	27.7928	28.0702	27.6897	27.6636	28	28	66.8	29436000000	380	15	22	23	46	47	45	34	27	32	28	31
A0A9R0BIZ6	CDR20291_0899	sbcC	Nuclease SbcCD subunit C OS=Clostridioides difficile (strain R20291) OX=645463 GN=sbcC PE=3 SV=1	66	3.2503	2.75445	0	0.0046	0.000117587	0.000442623	+	+	23.1069	23.758	23.4751	26.8686	26.7283	26.4939	26.4748	25.8681	26.2604	25.8081	25.8029	66	66	52.2	11796000000	423	7	12	11	55	53	48	50	34	46	35	40
A0A9R0BKL1	CDR20291_1734	tyrC	Prephenate dehydrogenase OS=Clostridioides difficile (strain R20291) OX=645463 GN=tyrC PE=4 SV=1	20	3.2461	1.73057	0	0.00684337	0.000161075	0.00153963	+	+	24.5305	25.3043	24.9672	28.3268	28.1087	28.1047	26.7078	26.6527	26.6333	27.0614	26.8682	20	20	75.3	8931800000	199	8	8	6	31	29	29	15	17	12	17	12
A0A9R0CF86	CDR20291_2473	coaBC	Coenzyme A biosynthesis bifunctional protein CoaBC OS=Clostridioides difficile (strain R20291) OX=645463 GN=coaBC PE=3 SV=1	32	3.14766	2.35657	0.00131915	0.00636735	0.00018508	0.000977493	+	+	25.7485	26.1745	25.8363	29.3855	29.1127	28.7041	28.5259	27.7984	28.5048	28.028	27.9146	32	32	74.3	39292000000	520	24	27	25	64	57	53	47	44	50	47	44
A0A9R0CDU7	CDR20291_0931		M18 family aminopeptidase OS=Clostridioides difficile (strain R20291) OX=645463 GN=CDR20291_0931 PE=3 SV=1	27	3.0192	2.53418	0.00105085	0.00814815	0.000239588	0.00102664	+	+	26.0598	26.5606	26.0882	29.5282	29.3229	28.9151	29.0237	28.2747	29.0128	28.2995	28.3625	27	27	53	46443000000	441	24	21	19	49	51	39	42	39	38	42	42
A0A9R0BKK6	CDR20291_1733	aroK	Shikimate kinase OS=Clostridioides difficile (strain R20291) OX=645463 GN=aroK PE=3 SV=1	14	2.89777	1.2859	0.000367953	0.0207203	0.000813244	0.0496866	+	+	22.7473	23.289	23.6933	25.8168	26.3344	26.2717	25.2472	24.339	24.001	24.8823	24.9262	14	14	67.2	2642300000	88	2	2	4	10	11	15	9	6	4	7	9
A0A9R0CEI5	CDR20291_1686		Uncharacterized protein OS=Clostridioides difficile (strain R20291) OX=645463 GN=CDR20291_1686 PE=4 SV=1	6	2.71703	2.37063	0.00206452	0.00658912	0.00901327	0.0150946	+	+	20.8308	20.1981	20.0213	24.0813	22.3822	22.7379	22.2906	22.1035	23.7681	22.4352	22.1302	6	6	62.6	228330000	18	0	0	0	4	2	1	1	2	4	1	2
A0A9R0CDL7	CDR20291_0644	cooC	Carbon monoxide dehydrogenase accessory protein OS=Clostridioides difficile (strain R20291) OX=645463 GN=cooC PE=4 SV=1	13	2.71408	2.19321	0.000486275	0.00645455	0.000544261	0.00161096	+	+	23.9797	24.3756	24.6225	27.2632	27.202	26.6549	26.8801	26.1214	26.556	26.32	26.1976	13	13	59.1	5383400000	142	10	9	10	15	13	11	13	12	13	13	14
A0A9R0CE96	CDR20291_1323		Ruberythrin OS=Clostridioides difficile (strain R20291) OX=645463 GN=CDR20291_1323 PE=4 SV=1	9	2.65026	1.70411	0.000525424	0.005725	0.000484724	0.00274131	+	+	27.2982	27.9453	27.7818	30.4558	30.5232	29.997	29.333	29.1098	29.6948	29.2306	29.2373	16	9	63	30399000000	346	13	17	18	45	47	37	25	23	30	31	34
A0A9R0CD36	CDR20291_0111	ptb	Phosphate butyryltransferase OS=Clostridioides difficile (strain R20291) OX=645463 GN=ptb PE=3 SV=1	20	2.61023	1.2164	0.00142529	0.00382609	0.000167448	0.00586099	+	+	28.9373	28.9614	29.3166	31.8601	31.7954	31.3904	30.6683	30.063	30.1331	30.5847	30.5628	20	20	66.2	55898000000	330	19	17	19	40	42	42	27	22	20	29	30
A0A9R0CFA7	CDR20291_2518	glyC	Glycerol-3-phosphate dehydrogenase [NAD(P)+] OS=Clostridioides difficile (strain R20291) OX=645463 GN=glyC PE=3 SV=1	16	2.59044	1.22269	0.000563636	0.00377143	0.000450937	0.0060043	+	+	24.5339	24.6299	25.1707	27.589	27.4177	27.0991	26.1901	25.7892	26.0233	26.3266	26.2272	16	16	50.4	5303500000	118	4	5	6	20	18	17	11	6	9	9	8
A0A9R0BKE5	CDR20291_1627		Iron-sulfur cluster carrier protein OS=Clostridioides difficile (strain R20291) OX=645463 GN=CDR20291_1627 PE=3 SV=1	14	2.58586	2.04793	0.000369048	0.00453264	0.000812981	0.00704375	+	+	28.0424	28.6787	28.8518	31.2538	31.2524	30.8243	31.0828	29.9869	30.647	30.2045	29.9691	14	14	59.6	81523000000	421	21	25	26	50	51	46	42	30	42	32	28
A0A9R0CDM0	CDR20291_0651		Carbon monoxide dehydrogenase/acetyl-CoA synthase complex, nickel-inserting subunit OS=Clostridioides difficile (strain R20291) OX=645463 GN=CDR20291_0651 PE=4 SV=1	14	2.56301	2.00305	0.000446043	0.00590968	0.000601603	0.00257578	+	+	24.0708	24.6444	24.7707	27.2829	27.1109	26.7812	26.7961	26.1002	26.5988	26.1514	26.0219	14	14	57.4	6510400000	152	5	6	9	22	18	18	12	11	15	12	14
A0A9R0BKI4	CDR20291_1711	cmk	Cytidylate kinase OS=Clostridioides difficile (strain R20291) OX=645463 GN=cmk PE=3 SV=1	13	2.54513	0.613737	0	0.16114	0.0001595	0.229989	+		22.8458	22.7719	22.9957	25.6357	25.5364	25.0767	24.3215	22.9039	23.2291	24.0851	24.0331	13	13	66.7	1428600000	68	3	3	5	11	11	10	6	1	3	6	5
A0A9R0BK31	CDR20291_1373		Rubrerythrin OS=Clostridioides difficile (strain R20291) OX=645463 GN=CDR20291_1373 PE=4 SV=1	24	2.51889	1.39361	0.000867133	0.0071	0.000289263	0.00150409	+	+	31.0287	31.585	31.3904	34.06	33.9042	33.5967	32.7458	32.5876	32.8516	32.8514	32.8646	24	17	73.5	468040000000	4669	212	276	264	604	550	551	323	358	384	371	434
A0A9R0BI85	CDR20291_0511		Cystatin domain-containing protein OS=Clostridioides difficile (strain R20291) OX=645463 GN=CDR20291_0511 PE=4 SV=1	5	2.51469	0.192094	0.000779874	0.382118	0.000330916	0.409764	+		23.9117	24.1741	23.6778	26.72	26.443	26.1446	24.4149	23.9308	23.9941	25.0354	25.1985	5	5	53.8	1253300000	41	3	3	3	4	5	7	2	3	1	3	4
A0A9R0BIL1	CDR20291_0655		CO-methylating acetyl-CoA synthase OS=Clostridioides difficile (strain R20291) OX=645463 GN=CDR20291_0655 PE=4 SV=1	35	2.50871	2.49154	0.000306173	0.00836364	0.00107831	0.000269138	+	+	25.4641	25.9646	25.7169	28.6735	28.2242	27.774	28.4226	27.9256	28.272	27.4672	27.5422	35	35	50.3	21175000000	398	15	19	19	46	44	33	41	39	46	32	37
A0A9R0BNR6	CDR20291_3403	ipk	4-diphosphocytidyl-2-C-methyl-D-erythritol kinase OS=Clostridioides difficile (strain R20291) OX=645463 GN=ipk PE=3 SV=1	17	2.39144	1.98452	0.00124	0.00416327	0.000209392	0.00486255	+	+	24.3035	24.645	24.7207	27.1711	26.965	26.7074	27.0772	25.9469	26.5986	26.2119	26.0998	17	17	58.5	6061600000	173	9	9	11	16	19	17	18	15	18	15	15
A0A9R0BNJ6	CDR20291_3317		Low molecular weight protein-tyrosine-phosphatase OS=Clostridioides difficile (strain R20291) OX=645463 GN=CDR20291_3317 PE=3 SV=1	8	2.38096	1.45826	0	0.00526437	5.1453e-05	0.00292952	+	+	24.1092	23.8372	24.1733	26.2853	26.557	26.4204	25.7624	25.1055	25.6267	25.2941	25.4947	8	8	51	1325600000	32	1	2	0	6	7	4	3	2	2	1	2
A0A9R0BMN2	CDR20291_2832		Iron ABC transporter, ATP-binding protein OS=Clostridioides difficile (strain R20291) OX=645463 GN=CDR20291_2832 PE=4 SV=1	22	2.36602	2.40765	0.00041196	0.00678261	0.000700751	0.000914891	+	+	23.8018	24.2674	24.1921	26.7958	26.4762	26.0875	26.8029	26.0403	26.6411	25.8094	25.7877	22	22	59.8	3622400000	152	3	7	7	15	15	15	20	10	21	15	13
A0A9R0BKI2	CDR20291_1674		tRNA(Ile)-lysidine/2-thiocytidine synthase N-terminal domain-containing protein OS=Clostridioides difficile (strain R20291) OX=645463 GN=CDR20291_1674 PE=4 SV=1	13	2.36035	2.18748	0.000627713	0.00372881	0.0025676	0.00610267	+	+	22.986	23.9233	23.8254	26.248	25.9681	25.5997	26.2465	25.2553	25.7954	25.2541	25.1381	13	13	50.4	2445300000	63	2	1	0	7	7	8	8	6	7	7	7
A0A9R0BNM8	CDR20291_3351	prs	Ribose-phosphate pyrophosphokinase OS=Clostridioides difficile (strain R20291) OX=645463 GN=prs PE=3 SV=1	22	2.34657	1.61878	0.000347339	0.00445128	0.000885693	0.00726517	+	+	27.992	28.7088	28.2725	30.8987	30.7568	30.3576	30.3608	29.5157	29.9532	29.7235	29.6598	22	22	79.1	89612000000	581	28	35	25	73	65	65	53	45	51	50	48
A0A9R0BM76	CDR20291_2603	gtaB	UTP--glucose-1-phosphate uridylyltransferase OS=Clostridioides difficile (strain R20291) OX=645463 GN=gtaB PE=3 SV=1	23	2.2788	2.25111	0.000473282	0.0064592	0.00185408	0.0143043	+	+	25.423	26.071	26.4166	28.1733	28.466	28.1077	29.0726	27.5017	28.0896	27.5837	27.614	25	23	59.2	20280000000	314	17	19	20	32	35	32	31	22	27	29	28
A0A9R0BNE1	CDR20291_3242	hemD	uroporphyrinogen-III C-methyltransferase OS=Clostridioides difficile (strain R20291) OX=645463 GN=hemD PE=3 SV=1	31	2.248	1.89404	0.000471483	0.00415094	0.000575343	0.00552602	+	+	24.4907	25.0522	24.9589	27.2289	27.2245	26.7923	27.2534	26.2094	26.721	26.4093	26.2419	31	31	68.5	11011000000	336	15	18	22	30	36	31	31	30	30	31	31
A0A9R0CDU8	CDR20291_0902	pepT	Peptidase T OS=Clostridioides difficile (strain R20291) OX=645463 GN=pepT PE=3 SV=1	23	2.23082	0.666859	0.000416107	0.0216161	0.00069892	0.0522534	+	+	27.0044	27.6192	27.2791	29.7787	29.5711	29.2453	28.2949	27.7455	27.8629	28.3834	28.3659	23	23	54.2	31810000000	365	21	24	20	48	44	43	26	25	21	33	31
A0A9R0BLP0	CDR20291_2301	ppdK	Pyruvate, phosphate dikinase OS=Clostridioides difficile (strain R20291) OX=645463 GN=ppdK PE=3 SV=1	57	2.22562	2.13609	0.000312343	0.00485714	0.00104743	0.00404495	+	+	25.5662	26.2439	25.9691	28.3827	28.2587	27.8146	28.5008	27.4847	28.202	27.561	27.5159	57	57	67.7	45477000000	845	37	49	44	88	85	75	97	73	83	73	82
A0A9R0CDN9	CDR20291_0758		Oxidative stress protein OS=Clostridioides difficile (strain R20291) OX=645463 GN=CDR20291_0758 PE=3 SV=1	26	2.2025	2.32987	0.000534483	0.008	0.000476555	0.00104646	+	+	24.8484	25.2365	24.9401	27.4104	27.3614	26.8608	27.6755	26.8558	27.4833	26.6029	26.5882	26	26	61	11925000000	252	11	14	13	24	24	27	30	23	23	21	26
A0A9R0CDB5	CDR20291_0335		PNPLA domain-containing protein OS=Clostridioides difficile (strain R20291) OX=645463 GN=CDR20291_0335 PE=4 SV=1	10	2.18339	-0.161943	0.00085842	0.87473	0.00345296	0.83455	+		27.6709	27.5534	28.4523	29.9481	30.4883	29.7904	28.6748	28.0801	26.4358	28.7634	28.626	10	10	56.4	6497300000	40	2	1	2	6	7	5	2	1	1	5	6
A0A9R0BNM1	CDR20291_3342		Type IV pilus retraction protein (Putative twitching mobility protein) OS=Clostridioides difficile (strain R20291) OX=645463 GN=CDR20291_3342 PE=3 SV=1	13	2.17538	2.05225	0.00263226	0.00982043	0.0155564	0.0243046	+	+	21.9744	23.5107	23.5836	25.1969	25.4048	24.9932	25.4995	24.6285	25.0975	24.346	24.2474	13	13	55	1398100000	77	2	4	4	8	7	8	9	5	11	9	4
A0A9R0BHC8	CDR20291_0012	ctsR	Transcriptional regulator CtsR OS=Clostridioides difficile (strain R20291) OX=645463 GN=ctsR PE=3 SV=1	9	2.16768	1.88773	0.000629442	0.00420183	0.000402252	0.00342509	+	+	22.722	23.2087	23.2926	25.3436	25.318	25.0648	25.3497	24.5042	25.0327	24.4482	24.4611	9	9	50	1214400000	46	2	2	1	6	4	2	6	5	4	4	5
A0A9R0BJ82	CDR20291_1020	fabG	3-oxoacyl-[acyl-carrier-protein] reductase OS=Clostridioides difficile (strain R20291) OX=645463 GN=fabG PE=3 SV=1	17	2.15528	1.27445	0.000450909	0.00446272	0.000593046	0.0072157	+	+	27.5662	28.0322	27.9977	30.2673	30.0712	29.7234	29.4987	28.7966	29.1242	29.041	28.991	17	17	72.7	32493000000	325	20	20	22	44	36	30	28	29	24	23	27
A0A9R0BJH4	CDR20291_1144	cobB	NAD-dependent protein deacetylase OS=Clostridioides difficile (strain R20291) OX=645463 GN=cobB PE=3 SV=1	14	2.15282	1.81532	0.000593301	0.00594805	0.000427715	0.00257534	+	+	24.6999	25.2211	25.2418	27.3119	27.2898	27.0196	27.1839	26.4854	26.9395	26.5028	26.4581	14	14	61.6	5265100000	124	8	5	7	12	13	12	15	10	10	10	13
A0A9R0BNI7	CDR20291_3301		CBS domain-containing protein OS=Clostridioides difficile (strain R20291) OX=645463 GN=CDR20291_3301 PE=4 SV=1	8	2.14651	1.31336	0.000318766	0.0175821	0.00103435	0.0443778	+	+	23.0282	23.728	23.6618	25.6027	25.8282	25.4266	25.5761	24.4116	24.3703	24.6574	24.6919	8	8	62.7	1322200000	43	3	3	3	5	5	4	3	3	3	3	3
A0A9R0CG30	CDR20291_3355	murC	UDP-N-acetylmuramate--L-alanine ligase OS=Clostridioides difficile (strain R20291) OX=645463 GN=murC PE=3 SV=1	26	2.13631	1.72521	0.000843537	0.00456716	0.000307882	0.00427625	+	+	25.7781	26.1391	26.2616	28.3217	28.2924	27.9736	28.2465	27.358	27.7499	27.3505	27.3573	26	26	56.9	25309000000	399	24	23	27	44	38	38	43	33	36	34	31
A0A9R0CDZ0	CDR20291_1019	fabD	Malonyl CoA-acyl carrier protein transacylase OS=Clostridioides difficile (strain R20291) OX=645463 GN=fabD PE=3 SV=1	17	2.12579	2.04617	0.00108772	0.00398792	0.000233716	0.00568342	+	+	23.9069	24.1463	24.1535	26.353	26.3345	25.8967	26.8215	25.5711	25.9526	25.5757	25.5364	17	17	65.8	4009700000	135	7	6	10	9	12	11	17	12	15	13	12
A0A9R0CG38	CDR20291_3304	atpD	ATP synthase subunit beta OS=Clostridioides difficile (strain R20291) OX=645463 GN=atpD PE=3 SV=1	38	2.09179	1.76997	0.000314721	0.00509176	0.0010423	0.00885046	+	+	25.7714	26.135	26.5986	28.1764	28.3634	28.2406	28.4845	27.5322	27.7983	27.5447	27.4168	38	38	89.7	33368000000	656	41	40	46	63	63	63	72	52	54	52	59
A0A9R0BN74	CDR20291_3097	prdF	Proline racemase OS=Clostridioides difficile (strain R20291) OX=645463 GN=prdF PE=3 SV=1	22	2.07779	0.928335	0.000513458	0.0130792	0.00155971	0.0299661	+	+	26.7	26.9282	26.5662	29.2111	28.8654	28.3514	28.0864	27.1865	27.7066	27.7959	27.7021	22	22	63.6	21676000000	270	19	18	18	33	30	24	22	18	19	25	24
A0A9R0BMC6	CDR20291_2643	ptsI	Phosphoenolpyruvate-protein phosphotransferase OS=Clostridioides difficile (strain R20291) OX=645463 GN=ptsI PE=3 SV=1	52	2.07097	1.18185	0.000496	0.00538824	0.000527979	0.00288887	+	+	28.3138	28.6841	28.6646	30.9285	30.5838	30.3632	29.854	29.4642	29.8899	29.6499	29.577	52	52	82.8	107830000000	1269	73	83	85	153	137	123	99	92	109	118	108
A0A9R0CFF4	CDR20291_2478	ltaE	Low-specificity L-threonine aldolase OS=Clostridioides difficile (strain R20291) OX=645463 GN=ltaE PE=3 SV=1	17	2.05939	1.16673	0	0.00401216	0.000129781	0.00566941	+	+	25.9583	26.3996	26.3165	28.3349	28.3153	28.2024	27.2629	27.1869	27.7248	27.2912	27.2904	17	17	59	17002000000	226	11	13	15	21	28	24	14	20	19	23	21
A0A9R0BMG2	CDR20291_2717		Oxidoreductase (FAD-binding domain) OS=Clostridioides difficile (strain R20291) OX=645463 GN=CDR20291_2717 PE=4 SV=1	20	2.05227	1.16488	0	0.00386498	0.000160926	0.00372807	+	+	24.7171	25.053	24.8124	27.0672	26.9731	26.699	26.2849	25.7222	26.07	25.9786	25.8352	20	19	56.3	4374400000	140	8	11	7	18	17	18	8	10	7	13	10
A0A9R0BHY9	CDR20291_0333	pcrA	DNA 3-5 helicase OS=Clostridioides difficile (strain R20291) OX=645463 GN=pcrA PE=3 SV=1	38	2.05044	1.50802	0.000751515	0.00407111	0.000347503	0.00348492	+	+	24.5015	24.9077	24.8141	27.0209	26.7943	26.5595	26.5623	25.8478	26.3374	26.035	25.9158	38	38	55.4	11655000000	375	24	24	25	36	36	38	29	32	33	36	31
A0A9R0CD07	CDR20291_0014	mcsB	Protein-arginine kinase OS=Clostridioides difficile (strain R20291) OX=645463 GN=mcsB PE=3 SV=1	20	2.03813	1.27265	0.00125253	0.00554054	0.000202598	0.00242313	+	+	25.6999	26.1487	25.8392	28.0607	27.9658	27.7757	27.3055	26.9058	27.2946	27.0847	26.9344	20	20	58.9	9456200000	189	10	13	8	26	21	22	14	18	16	15	13
A0A9R0CG21	CDR20291_3325	gtaB	UTP--glucose-1-phosphate uridylyltransferase OS=Clostridioides difficile (strain R20291) OX=645463 GN=gtaB PE=3 SV=1	30	2.02427	1.65424	0.000517745	0.00541372	0.00151598	0.0116223	+	+	24.7772	25.1358	25.555	27.1202	27.4384	26.9822	27.3734	26.3464	26.711	26.4036	26.4189	30	28	62	10768000000	300	16	14	24	35	36	33	28	23	25	23	23
A0A9R0BLS0	CDR20291_2340		Histidine triad nucleotide-binding protein OS=Clostridioides difficile (strain R20291) OX=645463 GN=CDR20291_2340 PE=4 SV=1	7	2.00255	0.651536	0	0.0775929	4.83212e-05	0.143958	+		24.9668	24.7461	24.9788	26.9001	27.0312	26.7681	26.251	25.1822	25.2132	25.9261	25.7979	7	7	56.9	2198700000	45	3	3	3	7	6	8	5	1	1	3	2
A0A9R0BN28	CDR20291_3030	gapB	Glyceraldehyde-3-phosphate dehydrogenase OS=Clostridioides difficile (strain R20291) OX=645463 GN=gapB PE=3 SV=1	25	1.99374	1.78545	0.000523207	0.00540952	0.001491	0.00175087	+	+	29.4112	29.9592	30.2178	32.0175	31.8724	31.6795	31.6716	31.6929	31.5802	31.1444	31.1698	25	25	84.5	182770000000	931	55	60	77	98	81	86	70	104	78	83	69
A0A9R0BNX5	CDR20291_3524		Amino acid aminotransferase OS=Clostridioides difficile (strain R20291) OX=645463 GN=CDR20291_3524 PE=4 SV=1	38	1.98697	1.44862	0.000435088	0.00370787	0.000632669	0.00610752	+	+	29.8447	30.0205	30.4132	32.2188	32.1737	31.8468	31.9673	31.2667	31.3902	31.2788	31.246	38	38	81.4	349480000000	2392	134	136	165	260	264	243	216	193	177	216	208
A0A9R0BJK8	CDR20291_1199		peptidylprolyl isomerase OS=Clostridioides difficile (strain R20291) OX=645463 GN=CDR20291_1199 PE=4 SV=1	38	1.9868	1.47821	0.000361516	0.00467176	0.000845212	0.00419004	+	+	28.6578	29.128	28.9578	31.1875	30.9263	30.5902	30.7569	30.0271	30.3943	30.1296	30.1123	38	38	84.7	193650000000	896	55	65	61	95	95	76	75	68	83	85	74
A0A9R0BNP3	CDR20291_3352	gcaD	Bifunctional protein GlmU OS=Clostridioides difficile (strain R20291) OX=645463 GN=gcaD PE=3 SV=1	22	1.98418	2.10667	0.000327177	0.00660465	0.000990733	0.00158829	+	+	25.4228	25.9741	25.5903	27.8938	27.7042	27.3418	28.0885	27.3399	27.8788	27.1016	27.1499	22	22	50.1	11978000000	288	16	17	17	24	25	25	30	27	30	25	30
A0A9R0BHD4	CDR20291_0016	radA	DNA repair protein RadA OS=Clostridioides difficile (strain R20291) OX=645463 GN=radA PE=3 SV=1	27	1.97499	1.93561	0.000574074	0.00443478	0.000440559	0.00442561	+	+	25.0766	25.5225	25.4109	27.4712	27.4059	27.0579	27.7985	26.7374	27.2809	26.7326	26.6328	27	27	60	12113000000	300	15	18	20	27	27	26	33	28	30	28	25
A0A9R0BMZ9	CDR20291_3027	gpmI	2,3-bisphosphoglycerate-independent phosphoglycerate mutase OS=Clostridioides difficile (strain R20291) OX=645463 GN=gpmI PE=3 SV=1	23	1.96129	0.556143	0	0.0375672	7.95029e-05	0.0787856	+	+	26.32	26.319	26.1971	28.4377	28.2318	28.0505	27.3016	26.5911	26.6119	27.1986	27.1385	23	23	63.1	16273000000	367	30	25	26	45	43	41	29	28	21	28	27
A0A9R0BJ53	CDR20291_0986	minC	Probable septum site-determining protein MinC OS=Clostridioides difficile (strain R20291) OX=645463 GN=minC PE=3 SV=1	10	1.94996	1.2688	0.000462687	0.00476265	0.000581777	0.00412513	+	+	23.8691	24.2718	24.2749	26.3002	26.1503	25.8152	25.6912	25.1113	25.4197	25.3449	25.1707	10	10	57.7	2474600000	93	6	7	6	10	9	9	8	6	7	6	9
A0A9R0BMB6	CDR20291_2628	aspS	Aspartate--tRNA ligase OS=Clostridioides difficile (strain R20291) OX=645463 GN=aspS PE=3 SV=1	30	1.93804	1.8254	0.000708571	0.00456842	0.000367519	0.00691417	+	+	25.6264	25.9741	25.965	27.9262	27.9217	27.5318	28.3078	27.1482	27.5857	27.2061	27.1683	30	30	50.9	15908000000	273	14	16	18	25	28	23	37	23	24	25	22
A0A9R0BIX2	CDR20291_0812	glgC	Glucose-1-phosphate adenylyltransferase OS=Clostridioides difficile (strain R20291) OX=645463 GN=glgC PE=3 SV=1	11	1.91142	1.09244	0.000402597	0.00466158	0.000713533	0.00737554	+	+	23.0299	23.4702	23.5305	25.4533	25.2966	25.015	24.6534	24.1489	24.5057	24.3618	24.338	11	11	50.5	1276800000	75	4	2	1	12	8	12	6	7	7	5	7
A0A9R0BI02	CDR20291_0363		Radical SAM-superfamily protein OS=Clostridioides difficile (strain R20291) OX=645463 GN=CDR20291_0363 PE=4 SV=1	9	1.90525	0.957797	0	0.0038484	6.86253e-05	0.00583378	+	+	24.2852	24.251	24.4111	26.2511	26.3776	26.0344	25.6146	25.0661	25.14	25.4614	25.2877	9	9	51.5	1346900000	63	4	4	5	9	8	4	7	6	3	6	2
A0A9R0BL68	CDR20291_1968		LUD domain-containing protein OS=Clostridioides difficile (strain R20291) OX=645463 GN=CDR20291_1968 PE=4 SV=1	13	1.9001	1.71465	0.00101639	0.00492462	0.000243374	0.00760579	+	+	25.3322	25.7813	25.5966	27.5603	27.541	27.3091	27.7595	26.6787	27.4159	26.7376	26.767	13	13	55.2	7298000000	112	5	8	7	13	10	12	10	9	12	10	8
A0A9R0BNU1	CDR20291_3426	pyrAB1	Carbamoyl phosphate synthase large chain OS=Clostridioides difficile (strain R20291) OX=645463 GN=pyrAB1 PE=3 SV=1	72	1.88897	1.98287	0.000423208	0.00458065	0.000683215	0.00199862	+	+	25.6323	26.1643	26.1727	27.9557	27.9749	27.7056	28.3584	27.6326	27.9269	27.3514	27.2835	72	34	63.8	44047000000	820	44	53	50	76	71	72	91	74	81	74	74
A0A9R0BM89	CDR20291_2570	nifJ	Pyruvate:ferredoxin oxidoreductase OS=Clostridioides difficile (strain R20291) OX=645463 GN=nifJ PE=3 SV=1	87	1.87603	1.4496	0.000447653	0.00523429	0.000597816	0.00293877	+	+	31.0001	31.445	31.2997	33.3391	33.1683	32.8655	33.0154	32.386	32.6922	32.3671	32.3235	87	87	68.9	1180600000000	4327	269	311	291	471	441	414	362	335	355	387	355
A0A9R0BNI1	CDR20291_3305	atpG	ATP synthase gamma chain OS=Clostridioides difficile (strain R20291) OX=645463 GN=atpG PE=3 SV=1	15	1.87361	1.1769	0.00035942	0.00520192	0.000850487	0.00847764	+	+	24.1571	24.5383	24.7963	26.4012	26.5182	26.1931	25.9868	25.4783	25.5573	25.4942	25.3808	15	15	71.1	3899800000	119	6	8	7	10	16	14	11	10	10	9	11
A0A9R0CEN0	CDR20291_1732	aroE	Shikimate dehydrogenase (NADP(+)) OS=Clostridioides difficile (strain R20291) OX=645463 GN=aroE PE=3 SV=1	12	1.87291	1.38772	0.000765432	0.00709677	0.000338227	0.00118571	+	+	22.6319	23.1338	22.9202	24.7321	24.6574	24.9152	24.2494	24.4444	24.1552	24.1897	23.9803	12	12	52	1036900000	52	3	5	2	6	5	8	3	6	3	5	3
A0A9R0BKI5	CDR20291_1644	hgdC	(R)-2-hydroxyglutaryl-CoA dehydratase alpha-subunit OS=Clostridioides difficile (strain R20291) OX=645463 GN=hgdC PE=4 SV=1	21	1.8715	1.36549	0.000629816	0.00945963	0.00254191	0.0239351	+	+	26.2659	26.8428	27.1838	28.6937	28.7263	28.4869	28.6632	27.7338	27.9918	27.8624	27.7856	21	21	68.9	25110000000	372	16	21	25	40	46	41	40	27	32	33	28
A0A9R0BMZ7	CDR20291_3031	cggR	Central glycolytic genes regulator OS=Clostridioides difficile (strain R20291) OX=645463 GN=cggR PE=3 SV=1	31	1.85789	1.15969	0.000285057	0.00486292	0.00128043	0.00983661	+	+	25.4568	25.8284	26.1105	27.8485	27.7149	27.4061	27.2343	26.6657	26.9748	26.7788	26.7488	31	31	75	13043000000	308	18	21	28	34	32	27	24	21	28	25	31
A0A9R0BKJ9	CDR20291_1728	aroB	3-dehydroquinate synthase OS=Clostridioides difficile (strain R20291) OX=645463 GN=aroB PE=3 SV=1	17	1.85501	1.27962	0.00053913	0.00425	0.000461673	0.00471072	+	+	23.3863	23.888	23.6809	25.3654	25.4561	25.6987	24.9628	25.2112	24.62	24.646	24.5954	17	17	55.9	2188200000	92	3	6	5	10	9	12	6	12	7	7	11
A0A9R0BMB3	CDR20291_2682	slpA	Cell surface protein (S-layer protein) OS=Clostridioides difficile (strain R20291) OX=645463 GN=slpA PE=4 SV=1	38	1.83784	1.35262	0.000717791	0.00490703	0.00322782	0.00973671	+	+	24.622	24.9474	25.0302	26.4372	26.445	27.2311	26.7024	25.7951	26.16	25.9942	25.9301	38	38	61.3	6935600000	238	14	14	16	25	19	31	23	17	21	23	19
A0A9R0BKJ3	CDR20291_1692		Pyridine nucleotide-disulfide oxidoreductase OS=Clostridioides difficile (strain R20291) OX=645463 GN=CDR20291_1692 PE=3 SV=1	37	1.83007	1.07994	0	0.00598693	8.51098e-05	0.0025701	+	+	27.9136	27.762	28.0293	29.6012	29.884	29.71	29.1698	28.7052	29.0697	28.8981	28.788	37	37	65.6	53906000000	653	51	40	50	63	68	67	55	52	54	53	57
A0A9R0BJ59	CDR20291_0982	mreB2	Cell shape-determining protein MreB OS=Clostridioides difficile (strain R20291) OX=645463 GN=mreB2 PE=3 SV=1	34	1.82392	1.52665	0.000427586	0.00463636	0.000669754	0.00419775	+	+	31.1012	31.5294	31.6058	33.4031	33.2724	33.0327	33.2654	32.5548	32.9961	32.6251	32.4639	34	33	73.9	221000000000	1229	71	73	83	132	131	115	109	95	108	112	102
A0A9R0CEE1	CDR20291_1534		Tellurium resistance protein OS=Clostridioides difficile (strain R20291) OX=645463 GN=CDR20291_1534 PE=4 SV=1	14	1.81886	1.16392	0.000462687	0.00772014	0.001938	0.0189219	+	+	25.42	25.8555	25.5022	27.7626	27.4449	27.0269	27.1334	26.222	26.9141	26.538	26.3896	14	14	65.6	5082500000	117	8	8	8	14	11	10	11	9	10	10	11
A0A9R0CE71	CDR20291_1286		Sigma-54-dependent transcriptional regulator OS=Clostridioides difficile (strain R20291) OX=645463 GN=CDR20291_1286 PE=4 SV=1	10	1.8149	0.724646	0	0.0173386	0.000117973	0.0437429	+	+	24.2919	24.5048	24.3899	26.3358	26.2939	26.0017	25.5922	24.9724	24.796	25.2487	25.1837	10	10	52.8	1287900000	63	3	4	5	8	8	8	6	3	2	6	6
A0A9R0BHR5	CDR20291_0222	purL	Formylglycinamidine ribonucleotide synthetase OS=Clostridioides difficile (strain R20291) OX=645463 GN=purL PE=4 SV=1	68	1.81058	0.993997	0.000541485	0.00442857	0.000461394	0.00730183	+	+	26.621	26.9658	26.7243	28.7946	28.6267	28.3215	28.0637	27.4792	27.7501	27.743	27.6943	68	68	57	30701000000	789	57	52	52	87	81	75	63	60	59	71	71
A0A9R0BM36	CDR20291_2521		Fe-S oxidoreductase OS=Clostridioides difficile (strain R20291) OX=645463 GN=CDR20291_2521 PE=4 SV=1	18	1.80563	1.85718	0.000344444	0.00469421	0.000894102	0.0019702	+	+	23.9908	24.433	24.4904	26.2867	26.1846	25.8598	26.5143	25.8079	26.1635	25.478	25.5957	18	18	53.1	2495300000	113	3	6	5	15	13	10	11	9	10	10	10
A0A9R0BN83	CDR20291_3105	prdC	Electron transfer protein OS=Clostridioides difficile (strain R20291) OX=645463 GN=prdC PE=4 SV=1	21	1.79813	1.358	0.000280543	0.00572	0.00130393	0.0123653	+	+	26.9601	27.3174	27.1992	29.2613	29.0236	28.5863	29.0408	28.0176	28.4924	28.2304	28.1867	21	21	63.2	11200000000	237	15	15	15	25	24	18	26	18	20	22	19
A0A9R0BMF6	CDR20291_2731	serS2	Serine--tRNA ligase OS=Clostridioides difficile (strain R20291) OX=645463 GN=serS2 PE=3 SV=1	19	1.78125	0.995186	0.000277405	0.00944252	0.0013416	0.0234583	+	+	24.8769	25.3459	25.0466	27.1951	26.83	26.5881	26.4967	25.6553	26.1029	25.9595	26.0273	19	17	55.8	3678600000	164	12	13	13	21	15	14	11	11	11	15	14
A0A9R0BMN3	CDR20291_2800	adhE	Aldehyde-alcohol dehydrogenase OS=Clostridioides difficile (strain R20291) OX=645463 GN=adhE PE=3 SV=1	87	1.77288	1.25141	0.000837838	0.0044375	0.000309717	0.00213263	+	+	30.8158	31.1945	30.9278	32.892	32.8124	32.5524	32.417	31.9627	32.3127	31.9567	31.9262	87	82	86.5	1036600000000	5806	374	405	356	631	642	585	494	467	509	470	469
A0A9R0BML7	CDR20291_2778	celF	6-phospho-beta-glucosidase OS=Clostridioides difficile (strain R20291) OX=645463 GN=celF PE=3 SV=1	42	1.77275	1.36699	0.000854599	0.00536907	0.00353551	0.011872	+	+	27.5808	27.8754	28.4636	29.8345	29.9043	29.4994	29.6472	29.0472	29.3264	29.0127	28.9568	42	42	70.6	101390000000	818	46	53	62	88	93	87	75	61	63	69	65
A0A9R0CG95	CDR20291_3383		Signal peptidase II OS=Clostridioides difficile (strain R20291) OX=645463 GN=CDR20291_3383 PE=4 SV=1	15	1.76524	1.45667	0.000455882	0.00450794	0.000592205	0.00201642	+	+	25.9009	26.2313	26.0454	28.0555	27.8779	27.5399	27.7949	27.1803	27.5725	27.1237	27.1757	15	15	50.8	8971600000	183	11	15	11	16	18	17	18	16	17	14	16
A0A9R0BJY6	CDR20291_1385		Dehydrogenase, electron transfer subunit OS=Clostridioides difficile (strain R20291) OX=645463 GN=CDR20291_1385 PE=4 SV=1	24	1.76131	1.15848	0.000645833	0.00463797	0.000393455	0.00743318	+	+	27.1979	27.378	27.4828	29.3245	29.1624	28.8557	28.933	28.2214	28.3798	28.3383	28.2384	24	24	60.9	22713000000	372	22	23	28	40	37	36	38	26	31	37	31
A0A9R0BLK1	CDR20291_2211	tkt	Transketolase OS=Clostridioides difficile (strain R20291) OX=645463 GN=tkt PE=4 SV=1	22	1.76127	0.443719	0.000659574	0.0517005	0.000390191	0.104187	+		28.9417	29.2879	29.3036	31.0722	31.0206	30.7242	29.962	29.3756	29.5268	29.9404	29.8744	22	21	84.8	117220000000	985	71	70	78	115	120	104	76	56	58	93	81
A0A9R0BL57	CDR20291_2078		Probable amino-acid ABC transporter, ATP-binding protein OS=Clostridioides difficile (strain R20291) OX=645463 GN=CDR20291_2078 PE=4 SV=1	14	1.75661	1.38797	0.000740506	0.00507981	0.0029793	0.00897033	+	+	25.2793	25.9031	25.943	27.6662	27.5966	27.1324	27.4398	26.7539	27.0956	26.9256	26.7372	14	14	62.2	5812000000	209	10	14	13	23	24	19	15	17	21	17	20
A0A9R0BJJ3	CDR20291_1167	rimO	Ribosomal protein uS12 methylthiotransferase RimO OS=Clostridioides difficile (strain R20291) OX=645463 GN=rimO PE=3 SV=1	23	1.74202	1.63645	0.00034349	0.0045551	0.000897949	0.0039287	+	+	24.2907	24.5896	24.7028	26.4867	26.3496	25.9729	26.5748	25.729	26.1886	25.7169	25.5695	23	23	59.5	5499100000	186	9	9	14	17	18	17	22	16	18	17	18
A0A9R0BLX0	CDR20291_2408		L-asparaginase OS=Clostridioides difficile (strain R20291) OX=645463 GN=CDR20291_2408 PE=3 SV=1	16	1.72881	1.10585	0.000590476	0.00459259	0.000431046	0.00687732	+	+	26.6697	26.8523	27.0586	28.7697	28.6246	28.3727	28.3284	27.7257	27.844	27.7691	27.6674	16	16	65.3	20297000000	288	22	20	27	31	29	27	22	22	22	25	18
A0A9R0CD44	CDR20291_0119	glmS	Glutamine--fructose-6-phosphate aminotransferase [isomerizing] OS=Clostridioides difficile (strain R20291) OX=645463 GN=glmS PE=3 SV=1	55	1.7267	1.6874	0.000763458	0.00477083	0.00276577	0.00315158	+	+	28.6486	29.1873	29.0426	30.9537	30.827	30.278	31.0278	30.2973	30.6156	30.1135	30.1062	55	55	87.2	199890000000	1924	112	128	127	219	181	164	196	155	180	178	155
A0A9R0BN87	CDR20291_3084	asd	Aspartate-semialdehyde dehydrogenase OS=Clostridioides difficile (strain R20291) OX=645463 GN=asd PE=3 SV=1	22	1.71906	1.32	0.000677596	0.00493703	0.000383804	0.00756124	+	+	26.8452	27.1393	27.1857	28.9281	28.8457	28.5535	28.835	28.0113	28.2838	28.1362	28.0339	22	22	71.5	28369000000	400	27	26	30	37	43	39	36	34	33	33	34
A0A9R0CD71	CDR20291_0215	purE	N5-carboxyaminoimidazole ribonucleotide mutase OS=Clostridioides difficile (strain R20291) OX=645463 GN=purE PE=3 SV=1	6	1.71675	0.936256	0.00230303	0.154757	0.0101405	0.223401	+		22.6636	22.881	23.8369	24.7124	25.0434	24.776	25.1449	23.4757	23.5698	24.0387	23.8458	6	6	53.2	390160000	21	1	1	3	2	3	3	2	1	0	1	3
A0A9R0CDS4	CDR20291_0802		ABC transporter, substrate-binding lipoprotein OS=Clostridioides difficile (strain R20291) OX=645463 GN=CDR20291_0802 PE=4 SV=1	19	1.7114	1.48866	0.000531049	0.00546667	0.00145951	0.00243243	+	+	24.0633	24.8156	24.4178	26.1263	26.1008	26.2038	25.9608	25.9254	25.8765	25.5436	25.5134	19	19	72.1	4139900000	158	10	14	12	17	13	14	11	18	14	13	13
A0A9R0CD62	CDR20291_0178		Cyclopropane-fatty-acyl-phospholipid synthase OS=Clostridioides difficile (strain R20291) OX=645463 GN=CDR20291_0178 PE=3 SV=1	27	1.70751	1.19546	0	0.00493913	2.69447e-06	0.00182037	+	+	27.6865	27.5948	27.5864	29.2708	29.3724	29.347	29.1279	28.5985	28.7276	28.5355	28.576	27	27	64.8	14237000000	223	13	16	18	21	24	20	18	20	20	19	19
A0A9R0CFH5	CDR20291_2744	dltA	D-alanine--D-alanyl carrier protein ligase OS=Clostridioides difficile (strain R20291) OX=645463 GN=dltA PE=3 SV=1	18	1.70393	0.489949	0	0.0307028	0.000151104	0.067218	+	+	24.3205	24.5039	24.5815	26.2921	26.2384	25.9872	25.3197	24.7858	24.7702	25.2243	25.1537	18	18	53.2	3486600000	150	15	11	10	15	14	19	11	9	8	15	13
A0A9R0BJ10	CDR20291_0915	thlA1	Acetyl-CoA acetyltransferase OS=Clostridioides difficile (strain R20291) OX=645463 GN=thlA1 PE=3 SV=1	17	1.6986	1.05244	0.00104202	0.00422069	0.000240576	0.00478913	+	+	23.9981	24.3775	24.3875	25.8611	25.9795	26.0183	25.5647	25.1115	25.2442	25.2068	25.0744	17	17	59.3	2790700000	156	9	10	11	9	16	16	14	16	15	17	12
A0A9R0BKF4	CDR20291_1631		Vitamin B12 dependent methionine synthase, activation domain OS=Clostridioides difficile (strain R20291) OX=645463 GN=CDR20291_1631 PE=4 SV=1	8	1.68029	1.34752	0.000639175	0.00395518	0.000399385	0.00612083	+	+	24.2237	24.5765	24.3466	26.2093	26.1401	25.8381	26.1707	25.3803	25.6382	25.3019	25.2682	8	8	50	1835900000	80	4	6	5	10	9	9	6	7	7	6	7
A0A9R0CD32	CDR20291_0088	adk	Adenylate kinase OS=Clostridioides difficile (strain R20291) OX=645463 GN=adk PE=3 SV=1	24	1.67774	0.619605	0	0.0603511	0.000161218	0.119203	+		28.5539	28.4811	28.7374	30.3942	30.3292	30.0822	29.8184	28.9064	28.9064	29.2307	29.2287	24	24	76.9	57951000000	493	38	38	41	52	50	49	43	34	30	45	38
A0A9R0BND3	CDR20291_3227	hymA	Iron-only hydrogenase, electron-transferring subunit OS=Clostridioides difficile (strain R20291) OX=645463 GN=hymA PE=3 SV=1	7	1.67664	1.26471	0.000297362	0.00919745	0.00117161	0.0228381	+	+	25.2122	25.6402	25.4923	27.2732	27.2953	26.8061	27.192	26.0839	26.8629	26.2394	26.244	7	7	51.5	3281000000	87	5	6	7	8	7	8	9	7	9	6	8
A0A9R0BNC3	CDR20291_3172		DUF3783 domain-containing protein OS=Clostridioides difficile (strain R20291) OX=645463 GN=CDR20291_3172 PE=4 SV=1	7	1.67593	1.31471	0.000506122	0.00443127	0.000516753	0.00660417	+	+	24.2344	24.3889	24.5633	26.1371	26.2631	25.8141	26.177	25.4242	25.5295	25.3609	25.4809	7	7	52.4	1782000000	56	3	4	3	5	5	6	7	5	5	5	4
A0A9R0BNS0	CDR20291_3447		ABC transporter, ATP-binding protein OS=Clostridioides difficile (strain R20291) OX=645463 GN=CDR20291_3447 PE=4 SV=1	15	1.67321	1.20744	0.000508197	0.00568944	0.00158974	0.00275994	+	+	25.505	26.0362	25.6909	27.6649	27.4541	27.1326	27.1064	26.7724	26.9755	26.6296	26.738	15	15	60.7	8162200000	205	17	14	11	23	22	15	16	16	17	20	15
A0A9R0BIR8	CDR20291_0770		Hydrolase OS=Clostridioides difficile (strain R20291) OX=645463 GN=CDR20291_0770 PE=4 SV=1	9	1.67221	0.760562	0.000529915	0.00647059	0.000479192	0.00125186	+	+	23.6972	23.5437	23.5546	25.322	25.5057	24.9844	24.5058	24.2324	24.3391	24.4385	24.537	9	9	53.1	956610000	49	4	2	2	8	6	4	4	4	3	4	5
A0A9R0BL45	CDR20291_2025	thrC	Threonine synthase OS=Clostridioides difficile (strain R20291) OX=645463 GN=thrC PE=3 SV=1	37	1.67104	0.571874	0.00028246	0.0162159	0.00129052	0.0394621	+	+	26.0121	26.1892	26.2067	28.1486	27.8096	27.4629	27.0299	26.4099	26.6838	26.9461	26.8046	37	37	67.7	16163000000	394	27	31	30	45	43	36	30	29	33	30	31
A0A9R0BNB8	CDR20291_3216	pykF	Pyruvate kinase OS=Clostridioides difficile (strain R20291) OX=645463 GN=pykF PE=3 SV=1	40	1.66122	1.16776	0.000288372	0.00733333	0.00126732	0.00116125	+	+	29.1622	29.5194	29.203	31.2827	30.8832	30.7023	30.5667	30.2952	30.526	30.2336	30.1893	40	40	70	173380000000	1258	80	92	83	146	129	118	96	107	105	103	103
A0A9R0CFL0	CDR20291_2659	rkpK	UDP-glucose 6-dehydrogenase OS=Clostridioides difficile (strain R20291) OX=645463 GN=rkpK PE=3 SV=1	23	1.66057	1.33633	0.000285714	0.00434211	0.00127843	0.00525678	+	+	24.2595	24.6459	24.5445	26.4146	26.1868	25.8302	26.1575	25.427	25.8745	25.6232	25.4747	23	23	57.7	4240400000	155	12	10	10	17	16	13	11	12	11	13	17
A0A9R0BNT1	CDR20291_3436	luxS	S-ribosylhomocysteine lyase OS=Clostridioides difficile (strain R20291) OX=645463 GN=luxS PE=3 SV=1	9	1.65576	0.581541	0.000366864	0.0207734	0.000816405	0.0493929	+	+	24.9091	25.3218	25.4159	27.0075	26.9183	26.6882	26.047	25.5672	25.7772	25.5652	25.9198	9	9	61.6	2324600000	64	5	4	8	6	10	9	2	2	3	6	6
A0A9R0BHE5	CDR20291_0041	cysS	Cysteine--tRNA ligase OS=Clostridioides difficile (strain R20291) OX=645463 GN=cysS PE=3 SV=1	28	1.65344	1.5272	0.000832215	0.00473333	0.000310385	0.00192688	+	+	24.5517	24.7861	24.827	26.5399	26.4267	26.1585	26.5989	25.9347	26.2128	25.7759	25.8041	28	28	62.3	6978600000	264	18	19	16	25	22	25	22	21	26	24	24
A0A9R0BHE4	CDR20291_0039	proS	Proline--tRNA ligase OS=Clostridioides difficile (strain R20291) OX=645463 GN=proS PE=3 SV=1	43	1.64167	1.55689	0.000493042	0.00442953	0.00172112	0.00502047	+	+	29.1195	29.6671	29.6564	31.3027	31.1834	30.8819	31.3647	30.6412	31.1078	30.4591	30.4862	43	43	68.2	263950000000	1703	112	114	134	161	162	153	146	137	152	156	145
A0A9R0BIZ5	CDR20291_0858		NAD-dependent malic enzyme OS=Clostridioides difficile (strain R20291) OX=645463 GN=CDR20291_0858 PE=3 SV=1	15	1.6358	1.06483	0.000336043	0.0039403	0.000937424	0.0057103	+	+	22.8694	23.3778	23.2909	24.9784	24.8373	24.6299	24.456	24.0421	24.2345	23.8991	24.0535	15	15	57	1465100000	92	5	3	5	10	11	10	9	8	9	7	8
A0A9R0BI15	CDR20291_0365	ldhA	(R)-2-hydroxyisocaproate dehydrogenase OS=Clostridioides difficile (strain R20291) OX=645463 GN=ldhA PE=3 SV=1	31	1.63466	0.558009	0.000410596	0.0458904	0.000707126	0.0955253	+	+	30.8903	31.0872	31.3063	32.8504	32.8583	32.479	32.1	31.3621	31.4957	31.7973	31.777	31	31	78.9	500630000000	1641	117	116	132	193	192	162	121	97	109	148	133
A0A9R0BM09	CDR20291_2502	ileS	Isoleucine--tRNA ligase OS=Clostridioides difficile (strain R20291) OX=645463 GN=ileS PE=3 SV=1	75	1.62664	1.20448	0.000291765	0.00488699	0.00125884	0.0108441	+	+	26.5721	26.9601	26.6691	28.6566	28.3315	28.0932	28.2967	27.4797	28.0384	27.6422	27.5983	75	75	65.6	53999000000	899	63	69	61	91	83	79	83	70	83	76	70
A0A9R0CE33	CDR20291_1166		ATP/GTP binding protein OS=Clostridioides difficile (strain R20291) OX=645463 GN=CDR20291_1166 PE=4 SV=1	19	1.61916	1.34094	0.000667851	0.00427184	0.0021624	0.00531761	+	+	23.8798	24.4441	23.953	25.9251	25.7805	25.4287	25.6732	25.1113	25.5152	25.0918	24.9261	19	19	64.8	3409900000	147	11	12	9	14	12	14	11	12	15	13	13
A0A9R0BIG5	CDR20291_0570		GntR-family transcriptional regulator OS=Clostridioides difficile (strain R20291) OX=645463 GN=CDR20291_0570 PE=4 SV=1	11	1.61107	1.26783	0.000325459	0.00478761	0.000999626	0.0101894	+	+	23.9784	24.4601	24.4458	26.0959	25.8638	25.7578	25.9751	25.1914	25.5213	25.1378	25.1978	11	11	57.5	2297300000	79	8	6	5	8	7	7	8	8	5	5	7
A0A9R0BI05	CDR20291_0367	hadI	Activator of 2-hydroxyisocaproyl-CoA dehydratase OS=Clostridioides difficile (strain R20291) OX=645463 GN=hadI PE=4 SV=1	14	1.60783	1.17826	0.000711246	0.00615922	0.00328515	0.0134658	+	+	26.9965	27.2572	27.6841	29.0417	29.1151	28.6045	28.8433	28.173	28.4563	28.2493	28.1926	14	14	55	16313000000	202	15	16	15	18	22	14	19	15	20	17	17
A0A9R0CF19	CDR20291_2160		Peptidase OS=Clostridioides difficile (strain R20291) OX=645463 GN=CDR20291_2160 PE=3 SV=1	39	1.60776	0.595603	0.000328912	0.0346667	0.000973375	0.0731222	+	+	26.8265	27.176	26.5942	28.6069	28.4698	28.3433	27.1022	27.641	27.6403	27.618	27.5995	39	39	66.5	26116000000	544	41	46	38	66	53	57	30	44	36	46	54
A0A9R0BKG6	CDR20291_1643		2-hydroxyacyl-CoA dehydratase OS=Clostridioides difficile (strain R20291) OX=645463 GN=CDR20291_1643 PE=3 SV=1	31	1.60433	0.819559	0.0008	0.0250572	0.000325049	0.0589042	+	+	29.7641	30.135	29.9496	31.6514	31.6346	31.3758	31.3559	30.4393	30.5123	30.7128	30.6217	31	31	76.8	131930000000	687	58	53	55	69	69	61	69	53	43	60	56
A0A9R0CFB0	CDR20291_2341		tRNA (N(6)-L-threonylcarbamoyladenosine(37)-C(2))-methylthiotransferase OS=Clostridioides difficile (strain R20291) OX=645463 GN=CDR20291_2341 PE=4 SV=1	23	1.59767	1.36072	0.000396166	0.00491845	0.0007314	0.0107326	+	+	24.7758	25.2305	24.9473	26.7549	26.6082	26.3834	26.8207	25.8823	26.3327	25.9684	25.9196	23	23	51.4	4342500000	142	9	8	8	13	15	15	15	13	12	12	15
A0A9R0BHM4	CDR20291_0142	secA1	Protein translocase subunit SecA OS=Clostridioides difficile (strain R20291) OX=645463 GN=secA1 PE=3 SV=1	62	1.59377	0.884265	0.000350282	0.00607663	0.000880713	0.0139468	+	+	25.4417	25.9615	25.7574	27.4209	27.3985	27.1225	26.8862	26.3841	26.5431	26.4878	26.4571	62	60	66.9	22553000000	606	42	46	50	60	67	61	50	47	46	44	50
A0A9R0BIJ6	CDR20291_0681	iscS1	Cysteine desulfurase OS=Clostridioides difficile (strain R20291) OX=645463 GN=iscS1 PE=3 SV=1	17	1.58848	0.969347	0.000623116	0.00540249	0.000406095	0.0118225	+	+	24.949	25.2738	25.0467	26.8401	26.7262	26.4685	26.3931	25.7047	26.0796	25.8111	25.8837	17	17	56.9	4185100000	155	12	10	11	17	16	13	13	11	12	13	14
A0A9R0BL83	CDR20291_2042	uppS	Isoprenyl transferase OS=Clostridioides difficile (strain R20291) OX=645463 GN=uppS PE=3 SV=1	11	1.5884	0.844571	0.000477842	0.0142817	0.00182512	0.033518	+	+	25.098	25.639	25.4442	27.2515	26.9504	26.7445	26.56	25.8349	26.3199	26.1084	26.0169	11	11	55.3	3293800000	97	6	7	7	11	10	12	7	5	7	8	8
A0A9R0CD45	CDR20291_0118	glmM	Phosphoglucosamine mutase OS=Clostridioides difficile (strain R20291) OX=645463 GN=glmM PE=3 SV=1	27	1.5768	0.868764	0.000489152	0.00825914	0.00175153	0.0202407	+	+	27.736	28.2809	28.0785	29.7913	29.7021	29.3324	29.2209	28.6424	28.8384	28.8657	28.8301	27	27	53.6	46452000000	589	40	44	41	66	64	59	49	41	41	57	49
A0A9R0BJE9	CDR20291_1118		RRF2-family transcriptional regulator OS=Clostridioides difficile (strain R20291) OX=645463 GN=CDR20291_1118 PE=4 SV=1	9	1.5742	1.17279	0.000392405	0.00561644	0.000749274	0.00240434	+	+	23.4799	23.5465	23.5078	25.3145	25.1853	24.757	24.9582	24.371	24.7234	24.5566	24.4927	9	9	50.7	1253300000	64	3	3	4	6	8	9	5	4	5	7	5
A0A9R0BJ29	CDR20291_0945		Peptidase OS=Clostridioides difficile (strain R20291) OX=645463 GN=CDR20291_0945 PE=4 SV=1	19	1.56816	1.18395	0.000641638	0.00469744	0.00239074	0.00316995	+	+	26.6644	27.0817	26.5172	28.5786	28.3455	28.0436	28.0481	27.7843	27.9827	27.6602	27.6972	19	19	54.2	14339000000	250	17	21	16	24	25	21	21	20	25	21	21
A0A9R0BI66	CDR20291_0432		phosphoribosylaminoimidazolesuccinocarboxamide synthase OS=Clostridioides difficile (strain R20291) OX=645463 GN=CDR20291_0432 PE=3 SV=1	12	1.56547	0.917155	0.000380368	0.00768081	0.00078109	0.0191293	+	+	24.7039	24.856	25.063	26.5962	26.5522	26.1709	26.1708	25.4161	25.7876	25.7735	25.6212	12	12	72.1	2874400000	94	6	6	7	10	13	10	9	6	8	6	6
A0A9R0CFN1	CDR20291_2734		Zinc-binding dehydrogenase OS=Clostridioides difficile (strain R20291) OX=645463 GN=CDR20291_2734 PE=4 SV=1	22	1.55724	0.584442	0.000789809	0.00411215	0.000326799	0.00556626	+	+	25.4647	25.5699	25.604	27.2848	27.1712	26.8544	26.3038	25.9608	26.1273	26.1828	26.1188	22	22	61.7	7301800000	205	13	21	19	20	20	22	14	13	14	19	16
A0A9R0BL65	CDR20291_0118	ispG	4-hydroxy-3-methylbut-2-en-1-yl diphosphate synthase (flavodoxin) OS=Clostridioides difficile (strain R20291) OX=645463 GN=ispG PE=3 SV=1	19	1.55199	1.43057	0.000276169	0.00429474	0.00134694	0.00461857	+	+	24.5006	24.8825	24.8001	26.4976	26.3656	25.976	26.4875	25.737	26.2504	25.7616	25.6115	19	19	58.4	4901400000	166	12	12	11	18	17	16	14	17	17	9	12
A0A9R0BHY2	CDR20291_0336	ppiB	Peptidyl-prolyl cis-trans isomerase OS=Clostridioides difficile (strain R20291) OX=645463 GN=ppiB PE=3 SV=1	11	1.5464	0.396	0	0.364171	3.50249e-05	0.395704	+		24.1671	24.1535	24.2269	25.8582	25.7226	25.6059	25.3879	24.341	24.0067	24.7199	24.8282	11	11	81.6	1818600000	88	9	6	8	11	9	8	6	8	4	7	7
A0A9R0BIR5	CDR20291_0738		Uncharacterized protein OS=Clostridioides difficile (strain R20291) OX=645463 GN=CDR20291_0738 PE=4 SV=1	9	1.54354	0.933064	0	0.00498618	7.98114e-06	0.00932691	+	+	26.9625	26.9928	27.009	28.6011	28.5609	28.4329	28.2728	27.587	27.9037	27.7548	27.7371	9	9	53.5	11337000000	149	13	12	13	12	12	15	10	11	12	16	13
A0A9R0CG41	CDR20291_3385	tmk	Thymidylate kinase OS=Clostridioides difficile (strain R20291) OX=645463 GN=tmk PE=3 SV=1	12	1.53925	1.07327	0.000379205	0.00385965	0.000790409	0.00582915	+	+	24.2712	24.6271	24.4324	26.1147	26.1169	25.7168	25.8592	25.3254	25.3658	25.3784	25.3458	12	12	53.4	3422100000	127	8	9	8	17	11	15	9	10	11	10	10
A0A9R0BHK5	CDR20291_0116		Subunit of oxidoreductase OS=Clostridioides difficile (strain R20291) OX=645463 GN=CDR20291_0116 PE=4 SV=1	12	1.53218	1.17693	0	0.00785714	0.000136651	0.00107749	+	+	29.431	29.6157	29.6639	31.1784	31.1856	30.9431	30.9725	30.5632	30.7056	30.5127	30.4974	12	12	64	94271000000	647	38	39	42	69	74	79	58	52	55	45	56
A0A9R0BHE7	CDR20291_0040	gltX	Glutamate--tRNA ligase OS=Clostridioides difficile (strain R20291) OX=645463 GN=gltX PE=3 SV=1	38	1.53162	0.588346	0.000534483	0.0368467	0.00144458	0.0767992	+	+	26.2572	26.8	26.5235	28.2104	28.138	27.8271	27.4974	26.8836	26.9648	27.166	27.161	38	38	76.5	26260000000	538	37	48	43	56	60	54	39	43	34	45	46
A0A9R0BMG5	CDR20291_2703		GntR-family transcriptional regulator OS=Clostridioides difficile (strain R20291) OX=645463 GN=CDR20291_2703 PE=4 SV=1	8	1.52755	1.02188	0.000757282	0.00373938	0.00281081	0.00607714	+	+	22.8217	23.0152	22.6582	24.6966	24.405	23.9762	23.8938	23.5537	24.1132	23.7645	23.651	8	8	56.1	533640000	30	2	1	2	5	2	3	2	4	2	2	4
A0A9R0BM99	CDR20291_2638		Radical SAM family protein OS=Clostridioides difficile (strain R20291) OX=645463 GN=CDR20291_2638 PE=3 SV=1	33	1.52721	1.54321	0.000326316	0.00419048	0.00099323	0.0054787	+	+	28.3913	28.865	28.55	30.2468	30.2304	29.9107	30.5627	29.7107	30.1625	29.5429	29.4709	33	33	58.6	55937000000	537	40	41	42	48	54	44	49	45	44	45	48
A0A9R0BMN5	CDR20291_2854		C_GCAxxG_C_C family protein OS=Clostridioides difficile (strain R20291) OX=645463 GN=CDR20291_2854 PE=4 SV=1	15	1.52415	1.0299	0.000421769	0.00759227	0.000691053	0.0177057	+	+	28.4204	28.7626	28.5413	30.3002	30.1289	29.8677	30.0322	29.1831	29.5987	29.3561	29.4345	15	15	51.6	39174000000	244	22	19	19	25	24	23	18	18	21	18	17
A0A9R0CG92	CDR20291_3535	gidA	tRNA uridine 5-carboxymethylaminomethyl modification enzyme MnmG OS=Clostridioides difficile (strain R20291) OX=645463 GN=gidA PE=3 SV=1	26	1.5113	1.06041	0.000659649	0.00642264	0.00223222	0.0147312	+	+	24.7868	25.3943	25.006	26.768	26.6115	26.3415	26.3878	25.7614	26.2191	25.8403	25.7992	26	25	55.5	8088600000	283	13	22	21	30	29	26	24	23	28	26	21
A0A9R0BMJ5	CDR20291_2777		Cellobiose-phosphate degrading protein OS=Clostridioides difficile (strain R20291) OX=645463 GN=CDR20291_2777 PE=4 SV=1	16	1.51034	0.616179	0	0.0258622	4.13619e-05	0.0598607	+	+	25.816	25.8822	25.9319	27.4303	27.4809	27.2499	26.9615	26.2511	26.2661	26.4672	26.4491	16	16	68.3	8473200000	162	12	9	10	18	21	18	17	11	9	14	15
A0A9R0BK98	CDR20291_1592		Phage protein OS=Clostridioides difficile (strain R20291) OX=645463 GN=CDR20291_1592 PE=4 SV=1	6	1.50955	0.795935	0.00139946	0.0468678	0.00503381	0.096574	+	+	22.0787	22.0495	22.8173	23.8912	23.9538	23.6291	23.646	22.7953	22.8921	23.1188	22.8701	6	6	51	421410000	35	0	0	3	2	6	3	5	3	3	1	4
A0A9R0BJC0	CDR20291_1119	iscS2	Cysteine desulfurase IscS OS=Clostridioides difficile (strain R20291) OX=645463 GN=iscS2 PE=3 SV=1	20	1.49851	0.731202	0.000336957	0.00612355	0.000931	0.013676	+	+	26.712	27.2055	27.0081	28.641	28.4597	28.3203	27.8588	27.5218	27.7386	27.6611	27.5993	20	20	54.5	23829000000	323	20	25	22	36	36	31	22	24	28	29	29
A0A9R0CE17	CDR20291_1120		NifU-like protein OS=Clostridioides difficile (strain R20291) OX=645463 GN=CDR20291_1120 PE=3 SV=1	9	1.49842	0.660568	0.000464419	0.0616033	0.000581547	0.121428	+		26.942	27.2941	27.3272	28.7571	28.7894	28.5122	28.4623	27.4312	27.6516	27.8333	27.8029	9	9	59.6	14918000000	194	18	17	19	16	20	19	16	13	13	14	15
A0A9R0CDF1	CDR20291_0482		Phosphoribulokinase/uridine kinase OS=Clostridioides difficile (strain R20291) OX=645463 GN=CDR20291_0482 PE=4 SV=1	22	1.4922	0.357241	0.000463551	0.0145245	0.00193489	0.0352005	+	+	24.3865	24.567	24.5313	26.2561	26.106	25.5993	25.0516	24.7419	24.763	25.1308	25.1648	22	22	54.6	2747100000	105	6	8	7	17	13	13	8	7	1	11	6
A0A9R0BHQ4	CDR20291_0198	guaA	GMP synthase [glutamine-hydrolyzing] OS=Clostridioides difficile (strain R20291) OX=645463 GN=guaA PE=3 SV=1	30	1.49068	1.50823	0.000622517	0.00403524	0.00267941	0.00351066	+	+	26.1428	26.5066	26.4819	28.1586	27.9386	27.5062	28.2699	27.5281	27.858	27.3659	27.3492	30	30	52.6	27448000000	416	23	27	29	42	41	33	43	36	36	33	39
A0A9R0CFB2	CDR20291_2474	rpoZ	DNA-directed RNA polymerase subunit omega OS=Clostridioides difficile (strain R20291) OX=645463 GN=rpoZ PE=3 SV=1	8	1.48906	1.10021	0.00048062	0.00738028	0.000558752	0.0175786	+	+	26.9362	27.3315	26.9254	28.6216	28.6157	28.423	28.6445	27.8118	28.0373	27.868	27.8577	8	8	68.2	9916300000	133	9	11	10	12	13	12	13	13	10	11	10
A0A9R0CF48	CDR20291_2126		Radical SAM superfamily lipoprotein OS=Clostridioides difficile (strain R20291) OX=645463 GN=CDR20291_2126 PE=4 SV=1	19	1.47608	1.33331	0.000383901	0.00402439	0.000777118	0.00566927	+	+	24.5289	24.7963	24.7182	26.294	26.2994	25.8782	26.2207	25.5485	26.2742	25.6199	25.5611	19	19	61.6	4661400000	178	11	15	13	15	15	13	15	14	20	17	13
A0A9R0CG51	CDR20291_3334		Bifunctional protein OS=Clostridioides difficile (strain R20291) OX=645463 GN=CDR20291_3334 PE=4 SV=1	27	1.47043	1.33141	0.000467043	0.00524242	0.00190891	0.00224099	+	+	26.3279	26.846	26.6389	28.2628	28.1492	27.8121	27.9637	27.7187	28.1247	27.4892	27.4358	27	27	52.1	12887000000	307	13	18	16	32	36	30	30	28	39	25	21
A0A9R0CFT7	CDR20291_3085	dapA2	4-hydroxy-tetrahydrodipicolinate synthase OS=Clostridioides difficile (strain R20291) OX=645463 GN=dapA2 PE=3 SV=1	18	1.4677	0.599114	0	0.0152777	0.000145768	0.0380894	+	+	27.0235	27.0648	27.1868	28.6418	28.6598	28.3765	28.0714	27.4979	27.503	27.6963	27.7871	18	16	54.6	19872000000	273	20	22	23	26	26	23	24	25	18	23	22
A0A9R0BJA8	CDR20291_1018	fabK	Trans-2-enoyl-ACP reductase OS=Clostridioides difficile (strain R20291) OX=645463 GN=fabK PE=4 SV=1	16	1.46271	0.826448	0.00119231	0.010255	0.000217124	0.025531	+	+	28.3716	28.6401	28.6489	30.1248	30.0376	29.8863	29.8152	29.1071	29.2177	29.3163	29.2407	16	16	65.7	30296000000	409	24	34	29	41	41	41	39	37	29	38	29
A0A9R0BMP4	CDR20291_2866		Transcription antiterminator OS=Clostridioides difficile (strain R20291) OX=645463 GN=CDR20291_2866 PE=4 SV=1	16	1.45264	0.964954	0.000483431	0.0152986	0.00178167	0.0379603	+	+	24.6818	25.1607	25.2764	26.5651	26.567	26.3447	26.4786	25.5886	25.9466	25.7325	25.6046	16	16	63.7	2153300000	75	5	5	6	5	9	8	11	5	8	4	6
A0A9R0CFB8	CDR20291_2571		Phosphate propanoyltransferase OS=Clostridioides difficile (strain R20291) OX=645463 GN=CDR20291_2571 PE=3 SV=1	14	1.44955	-0.0413863	0.000976378	0.912407	0.000269027	0.879306	+		28.9355	29.046	29.0642	30.242	30.6091	30.5432	29.3911	29.0118	28.5186	29.4964	29.5108	14	14	81.5	51416000000	269	25	22	25	26	34	30	17	17	18	21	16
A0A9R0BLP8	CDR20291_2330	d	Cytidine deaminase OS=Clostridioides difficile (strain R20291) OX=645463 GN=d PE=3 SV=1	7	1.44515	0.609521	0.000648276	0.01688	0.0023372	0.042027	+	+	23.0129	22.7016	23.2621	24.6422	24.4831	24.1867	23.849	23.4193	23.5368	23.7454	23.433	7	7	50.4	544170000	32	3	1	3	2	6	3	3	2	2	4	2
A0A9R0CG36	CDR20291_3233	uvrA	UvrABC system protein A OS=Clostridioides difficile (strain R20291) OX=645463 GN=uvrA PE=3 SV=1	48	1.44481	1.60973	0.000373494	0.00503297	0.000798363	0.00305969	+	+	24.2554	24.5918	24.6429	26.1204	25.9343	25.7697	26.4577	25.7008	26.1608	25.5191	25.4809	48	48	62.8	7761500000	360	19	21	24	36	31	37	39	34	35	30	30
A0A9R0BIA2	CDR20291_0498	thrS	Threonine--tRNA ligase OS=Clostridioides difficile (strain R20291) OX=645463 GN=thrS PE=3 SV=1	64	1.44189	1.17314	0.00052766	0.00481572	0.00147233	0.00798744	+	+	27.5271	28.0881	27.7849	29.3521	29.3097	29.0639	29.2702	28.6626	28.9866	28.628	28.6332	64	64	73.4	89492000000	997	71	85	80	86	93	94	91	74	80	78	90
A0A9R0CET6	CDR20291_2023	bipA	Large ribosomal subunit assembly factor BipA OS=Clostridioides difficile (strain R20291) OX=645463 GN=bipA PE=3 SV=1	32	1.43931	0.833953	0.000432056	0.00497471	0.000661948	0.00945274	+	+	27.2261	27.5664	27.4265	29.0074	28.9017	28.6278	28.5302	28.0407	28.1499	28.1326	28.0577	32	32	61.8	24232000000	518	41	37	42	54	50	47	41	42	37	47	47
A0A9R0BNQ2	CDR20291_3407		Probable dipeptidase OS=Clostridioides difficile (strain R20291) OX=645463 GN=CDR20291_3407 PE=4 SV=1	12	1.43814	-0.0567455	0.000375758	0.919399	0.000793103	0.891553	+		23.8742	23.9994	24.1437	25.2148	25.6873	25.4296	24.6935	23.7319	23.4216	24.5074	24.3976	12	12	51	1413100000	75	5	5	4	9	11	9	6	4	3	8	7
A0A9R0CD05	CDR20291_0003	serS1	Serine--tRNA ligase OS=Clostridioides difficile (strain R20291) OX=645463 GN=serS1 PE=3 SV=1	15	1.43772	0.955368	0.000473282	0.00407407	0.00057223	0.00564533	+	+	25.5098	25.8879	25.7048	27.3111	27.1195	26.9851	26.8365	26.3835	26.7487	26.3217	26.4133	17	15	53.4	5133200000	155	9	12	12	16	13	15	13	15	12	14	14
A0A9R0BNS3	CDR20291_3440		ATPase OS=Clostridioides difficile (strain R20291) OX=645463 GN=CDR20291_3440 PE=4 SV=1	11	1.43463	1.28305	0.000732394	0.00499769	0.00305656	0.00930668	+	+	23.3535	23.7991	23.4268	25.257	24.98	24.6462	25.003	24.3408	25.0848	24.3024	24.1618	11	11	50.8	983830000	66	6	3	4	7	8	6	6	6	5	7	4
A0A9R0BHG5	CDR20291_0061	rpoC	DNA-directed RNA polymerase subunit beta OS=Clostridioides difficile (strain R20291) OX=645463 GN=rpoC PE=3 SV=1	93	1.43451	2.37309	0.00031	0.00758621	0.00105379	0.00111516	+	+	26.8209	27.3167	27.1703	28.6502	28.5861	28.3752	29.7748	28.9956	29.6568	28.5469	28.4733	93	93	68.7	74806000000	1035	64	67	64	76	73	77	116	111	125	89	92
A0A9R0BKC0	CDR20291_1582		Radical SAM-superfamily protein OS=Clostridioides difficile (strain R20291) OX=645463 GN=CDR20291_1582 PE=4 SV=1	15	1.43444	0.814437	0.000658494	0.0317843	0.00223846	0.0692878	+	+	27.848	28.1001	28.2186	29.7554	29.5542	29.1605	29.4725	28.4297	28.7079	28.7434	28.6048	15	15	57.2	22482000000	282	18	18	19	31	33	26	31	24	22	21	21
A0A9R0BIM1	CDR20291_0630		Phosphohydrolase OS=Clostridioides difficile (strain R20291) OX=645463 GN=CDR20291_0630 PE=4 SV=1	12	1.4246	0.465315	0.000805195	0.132852	0.000324764	0.203957	+		26.246	26.5829	26.5444	27.805	28.0072	27.835	27.4974	26.668	26.6039	27.0328	26.9347	12	12	64.6	10554000000	225	18	20	19	21	22	20	20	17	14	18	18
A0A9R0BKM4	CDR20291_1774		Radical SAM core domain-containing protein OS=Clostridioides difficile (strain R20291) OX=645463 GN=CDR20291_1774 PE=4 SV=1	17	1.42445	2.4355	0.000874052	0.00477311	0.00329978	0.00191585	+	+	22.9718	23.5278	22.9586	24.6992	24.7112	24.3211	25.8986	25.0328	25.8333	24.6285	24.551	17	17	54.7	2447800000	102	5	5	5	4	6	4	16	12	19	10	9
A0A9R0BI34	CDR20291_0371	etfB1	Electron transfer flavoprotein small subunit OS=Clostridioides difficile (strain R20291) OX=645463 GN=etfB1 PE=3 SV=1	22	1.41334	1.21808	0.00198269	0.0081139	0.00717972	0.0198392	+	+	29.2337	29.6935	30.111	31.1261	31.2776	30.8744	31.2736	30.5797	30.8391	30.5808	30.5347	22	20	77.4	138450000000	680	40	45	55	55	63	66	77	58	58	58	56
A0A9R0BHJ8	CDR20291_0115		Oxidoreductase, thiamine diP-binding subunit OS=Clostridioides difficile (strain R20291) OX=645463 GN=CDR20291_0115 PE=4 SV=1	28	1.41311	1.18525	0.000433566	0.00487649	0.000660703	0.00404188	+	+	29.1271	29.262	29.4143	30.8625	30.7308	30.4495	30.789	30.1652	30.405	30.137	30.0678	28	28	91.6	119560000000	1534	102	93	109	155	144	137	155	136	130	128	126
A0A9R0BLJ0	CDR20291_2210	tkt	Transketolase OS=Clostridioides difficile (strain R20291) OX=645463 GN=tkt PE=4 SV=1	19	1.41223	0.579393	0.000284404	0.0192656	0.00128244	0.0466279	+	+	27.6444	28.0157	28.1068	29.4493	29.4257	29.1286	28.7883	28.4116	28.3052	28.6067	28.5342	19	18	69.6	39082000000	395	25	27	35	38	42	44	32	30	27	32	37
A0A9R0CFC9	CDR20291_2601	cwp22	Cell surface protein OS=Clostridioides difficile (strain R20291) OX=645463 GN=CDR20291_2601 PE=4 SV=1	28	1.41142	2.82122	0.00231767	0.00481356	0.0123921	0.0019	+	+	25.0524	25.8179	25.0051	27.0708	26.6189	26.4198	28.4186	27.5438	28.3766	27.0118	26.9717	28	28	52.8	15411000000	312	12	24	11	25	21	18	37	34	47	30	29
A0A9R0BL71	CDR20291_2044	rrf	Ribosome-recycling factor OS=Clostridioides difficile (strain R20291) OX=645463 GN=rrf PE=3 SV=1	16	1.40832	0.0440559	0	0.953557	2.67354e-05	0.936108	+		26.6388	26.5446	26.6569	28.0597	28.0919	27.9137	27.6098	26.5222	25.8405	27.1378	27.0998	16	16	66.5	12275000000	160	17	13	13	17	16	15	14	9	10	12	14
A0A9R0CF77	CDR20291_2219	xpt	Xanthine phosphoribosyltransferase OS=Clostridioides difficile (strain R20291) OX=645463 GN=xpt PE=3 SV=1	10	1.40644	0.622774	0.00139015	0.198319	0.00515812	0.262733	+		24.1431	24.4798	24.9886	25.8349	26.0492	25.9468	25.9657	24.8911	24.6231	25.2024	25.1652	10	10	75.8	2076900000	95	6	7	9	9	11	10	9	7	7	7	6
A0A9R0BHE3	CDR20291_0015	clpC	ATP-dependent Clp protease OS=Clostridioides difficile (strain R20291) OX=645463 GN=clpC PE=3 SV=1	47	1.39893	0.88506	0.000348315	0.00545912	0.000882455	0.0115396	+	+	24.7976	25.2509	25.1724	26.5111	26.5732	26.3333	26.2446	25.7939	25.8375	25.7472	25.777	47	45	71.6	10339000000	377	27	30	30	37	44	41	29	23	28	31	27
A0A9R0BKA4	CDR20291_1552	lplA	lipoate--protein ligase OS=Clostridioides difficile (strain R20291) OX=645463 GN=lplA PE=4 SV=1	18	1.3962	0.433437	0.00130526	0.162224	0.000185148	0.231814	+		24.0444	24.2033	24.1656	25.6873	25.5499	25.3647	25.1769	24.3149	24.2218	24.8238	24.6187	18	18	52.4	2299800000	123	8	8	11	18	17	15	7	7	4	10	11
A0A9R0BJ80	CDR20291_1043	ispA	Geranyltranstransferase OS=Clostridioides difficile (strain R20291) OX=645463 GN=ispA PE=3 SV=1	17	1.39267	0.51462	0.000504065	0.0847165	0.00160573	0.153703	+		26.1161	26.6626	26.6	27.8067	27.9732	27.7769	27.4374	26.8259	26.6594	27.0145	27.1137	17	17	62	7628600000	154	8	11	10	17	23	23	11	13	7	10	13
A0A9R0BI24	CDR20291_0372	etfA1	Electron transfer flavoprotein alpha-subunit OS=Clostridioides difficile (strain R20291) OX=645463 GN=etfA1 PE=3 SV=1	31	1.3863	1.12398	0.000646048	0.00483951	0.00234006	0.00797446	+	+	28.9987	29.421	29.4355	30.8368	30.788	30.3893	30.6898	30.0779	30.4594	30.1475	29.9684	31	31	67.8	123390000000	746	44	49	47	85	76	70	68	61	62	68	64
A0A9R0BJE0	CDR20291_1092	ffh	Signal recognition particle protein OS=Clostridioides difficile (strain R20291) OX=645463 GN=ffh PE=3 SV=1	20	1.38369	1.3546	0.00220214	0.00493966	0.00918731	0.0107126	+	+	23.7127	24.5121	24.5569	25.4445	25.7946	25.6936	25.8363	25.4154	25.5937	25.1168	25.0748	20	20	63.3	3592800000	145	10	11	9	13	13	14	15	13	15	11	10
A0A9R0BLW7	CDR20291_2475	gmk	Guanylate kinase OS=Clostridioides difficile (strain R20291) OX=645463 GN=gmk PE=3 SV=1	13	1.36623	0.43475	0.000584906	0.0244653	0.000432808	0.0564214	+	+	26.0359	26.3483	26.1494	27.6512	27.6144	27.3667	26.8746	26.4207	26.5425	26.6974	26.6291	13	13	53.7	7113500000	131	12	9	11	13	14	14	8	10	9	12	9
A0A9R0CFD6	CDR20291_2496		Probable peptidase OS=Clostridioides difficile (strain R20291) OX=645463 GN=CDR20291_2496 PE=3 SV=1	23	1.35645	0.165711	0.000464419	0.690579	0.00192044	0.654946	+		29.8653	29.8689	29.3578	30.9225	31.0446	31.1943	29.2652	30.158	30.1659	30.1728	30.0648	23	23	57.5	55664000000	625	55	51	39	64	75	80	26	53	40	53	54
A0A9R0BLR1	CDR20291_2360	lepA	Elongation factor 4 OS=Clostridioides difficile (strain R20291) OX=645463 GN=lepA PE=3 SV=1	30	1.35624	1.40611	0.00237342	0.00778657	0.0113157	0.0187879	+	+	25.0195	25.6292	26.0457	26.9254	27.034	26.8038	27.3301	26.5829	26.9997	26.4083	26.3637	30	30	63.7	10698000000	301	20	23	26	21	26	28	31	27	27	21	27
A0A9R0CE39	CDR20291_1155	ribC	Riboflavin biosynthesis protein OS=Clostridioides difficile (strain R20291) OX=645463 GN=ribC PE=3 SV=1	17	1.3485	0.81227	0	0.00525	9.33951e-05	0.0122359	+	+	24.3746	24.543	24.474	25.8171	25.9309	25.689	25.6302	25.0375	25.1607	25.1703	25.0476	17	17	53.7	3684500000	132	9	11	9	11	13	13	13	13	11	10	9
A0A9R0BN60	CDR20291_3082	sdaB	L-serine dehydratase OS=Clostridioides difficile (strain R20291) OX=645463 GN=sdaB PE=3 SV=1	23	1.34458	0.952949	0	0.0072674	0.00016401	0.016086	+	+	27.6706	27.9083	27.8828	29.219	29.2364	29.0399	29.2243	28.5716	28.5246	28.4468	28.431	23	23	55.2	27180000000	402	28	37	36	33	37	37	33	30	33	40	35
A0A9R0BNL7	CDR20291_3315	upp	Uracil phosphoribosyltransferase OS=Clostridioides difficile (strain R20291) OX=645463 GN=upp PE=3 SV=1	16	1.34451	0.675538	0.000691176	0.0566962	0.00197812	0.112815	+		27.9334	28.3424	28.5248	29.7047	29.6457	29.4838	29.5076	28.7094	28.6102	28.9341	28.8782	16	16	78	36263000000	388	26	29	35	40	44	38	36	27	26	31	32
A0A9R0BJ13	CDR20291_0911	etfB2	Electron transfer flavoprotein small subunit OS=Clostridioides difficile (strain R20291) OX=645463 GN=etfB2 PE=4 SV=1	21	1.34354	1.18751	0.000310777	0.00514607	0.00105347	0.00300357	+	+	25.721	26.1631	26.1796	27.3725	27.4465	27.2753	27.4189	27.1412	27.0661	26.8646	26.8132	21	21	78.5	11633000000	261	20	21	26	23	21	23	20	25	19	23	23
A0A9R0CFW3	CDR20291_3026	eno	Enolase OS=Clostridioides difficile (strain R20291) OX=645463 GN=eno PE=3 SV=1	33	1.34335	3.12016	0.000834783	0.00648276	0.00384589	0.000558956	+	+	29.7405	30.387	30.3622	31.5717	31.5847	31.3634	33.3953	32.8432	33.6117	32.1181	31.9614	33	33	82.1	602820000000	3976	108	138	154	224	220	220	611	581	799	301	303
A0A9R0BLW4	CDR20291_2393		Hydrolase OS=Clostridioides difficile (strain R20291) OX=645463 GN=CDR20291_2393 PE=4 SV=1	13	1.34054	0.873227	0.000374622	0.0169549	0.000796733	0.042535	+	+	24.2566	24.5213	24.6478	25.8476	25.9547	25.645	25.8817	24.9716	25.192	25.1343	25.1925	13	13	56.4	2703500000	104	8	7	9	13	9	9	10	3	7	10	11
A0A9R0CFA5	CDR20291_2405		Translation inhibitor endoribonuclease OS=Clostridioides difficile (strain R20291) OX=645463 GN=CDR20291_2405 PE=3 SV=1	5	1.34029	0.160199	0.000688889	0.843606	0.000380965	0.801715	+		25.7414	25.5673	25.8696	27.0187	27.2295	26.951	27.052	25.4686	25.1384	26.4	26.197	5	5	80.2	2162100000	72	5	6	7	5	9	6	10	3	3	4	9
A0A9R0CE08	CDR20291_1052	spo0A	Stage 0 sporulation protein A homolog OS=Clostridioides difficile (strain R20291) OX=645463 GN=spo0A PE=4 SV=1	29	1.33989	0.397202	0.00095	0.12435	0.00440787	0.196913	+		26.0494	26.3542	26.8203	27.7743	27.8301	27.6392	27.0491	26.6324	26.734	26.8881	26.8956	29	29	83.2	19648000000	342	24	26	31	33	33	36	24	27	27	28	30
A0A9R0CFA0	CDR20291_2503	divIVA	Cell-division initiation protein OS=Clostridioides difficile (strain R20291) OX=645463 GN=CDR20291_2503 PE=3 SV=1	11	1.33611	1.38614	0.000470588	0.00441935	0.00189192	0.00665499	+	+	26.7153	27.3078	26.9864	28.4701	28.2584	28.2894	28.6776	27.9895	28.5009	27.9243	27.8061	11	11	62.9	12435000000	134	10	12	10	12	12	11	10	11	14	11	11
A0A9R0BL74	CDR20291_2027		2-nitropropane dioxygenase OS=Clostridioides difficile (strain R20291) OX=645463 GN=CDR20291_2027 PE=4 SV=1	16	1.33565	1.18411	0.000688645	0.00496618	0.00198891	0.00835311	+	+	26.2097	26.7291	26.6313	27.9716	27.9369	27.6685	28.0367	27.3962	27.6895	27.3722	27.2803	16	16	58.4	10526000000	164	9	11	10	13	15	15	20	14	14	13	16
A0A9R0BM64	CDR20291_2573		Regulatory protein OS=Clostridioides difficile (strain R20291) OX=645463 GN=CDR20291_2573 PE=4 SV=1	40	1.33218	0.697575	0.000467925	0.0157275	0.00189691	0.0386273	+	+	26.7609	27.1971	26.759	28.3998	28.2882	28.0256	27.8644	27.2636	27.6818	27.4532	27.4768	40	40	56.4	24791000000	521	39	45	43	51	48	46	41	43	39	43	43
A0A9R0BKU3	CDR20291_1895		Peptidase OS=Clostridioides difficile (strain R20291) OX=645463 GN=CDR20291_1895 PE=4 SV=1	21	1.32836	0.42394	0.000939394	0.0604175	0.000275987	0.119512	+		25.2568	25.2435	24.9842	26.3622	26.5237	26.5836	25.969	25.4593	25.328	25.6651	25.5484	21	21	56	4633700000	202	14	16	12	21	22	23	12	14	9	20	19
A0A9R0BIQ9	CDR20291_0755	rbr	Rubrerythrin OS=Clostridioides difficile (strain R20291) OX=645463 GN=rbr PE=4 SV=1	17	1.32779	1.17661	0.000466165	0.00479581	0.000580909	0.00314771	+	+	28.4237	28.7412	28.6627	30.012	30.0486	29.7504	30.0441	29.8164	29.4969	29.323	29.3643	17	17	62.4	32541000000	307	21	23	25	25	35	27	28	28	29	25	22
A0A9R0CEL5	CDR20291_1672		Arsenate reductase OS=Clostridioides difficile (strain R20291) OX=645463 GN=CDR20291_1672 PE=3 SV=1	9	1.32754	0.543641	0.000371257	0.00641055	0.000806407	0.0149211	+	+	24.7114	24.9211	24.934	26.2385	26.3694	25.9412	25.5389	25.1789	25.4797	25.3512	25.2617	9	9	70	2863500000	83	5	7	7	13	11	6	6	5	6	7	5
A0A9R0BI86	CDR20291_0484		HTH arsR-type domain-containing protein OS=Clostridioides difficile (strain R20291) OX=645463 GN=CDR20291_0484 PE=4 SV=1	11	1.32738	1.57697	0.000283105	0.00480556	0.00128894	0.0023748	+	+	26.4667	27.0103	26.7017	28.1251	28.0752	27.9606	28.5574	27.986	28.3663	27.6527	27.5538	11	11	63.1	14584000000	187	14	16	15	16	18	15	18	14	18	16	15
A0A9R0BM88	CDR20291_2626		Carbon-nitrogen hydrolase OS=Clostridioides difficile (strain R20291) OX=645463 GN=CDR20291_2626 PE=4 SV=1	13	1.32679	0.95498	0.000356322	0.00709091	0.00086421	0.000902895	+	+	23.4707	23.7111	23.8097	25.082	25.1162	24.7736	24.6178	24.5516	24.687	24.1881	24.2165	13	13	57.1	1572400000	62	2	6	4	8	8	9	3	5	3	5	5
A0A9R0BNN4	CDR20291_3374		Deoxyribonuclease OS=Clostridioides difficile (strain R20291) OX=645463 GN=CDR20291_3374 PE=4 SV=1	17	1.3232	0.666701	0.00072093	0.0168127	0.000362457	0.0423474	+	+	25.8518	26.0648	25.9072	27.4264	27.2837	27.0833	27.0356	26.3247	26.4637	26.4694	26.3837	17	17	58.6	5911900000	176	13	14	13	15	17	17	15	14	15	15	16
A0A9R0CD23	CDR20291_0059		NADP-dependent 7-alpha-hydroxysteroid dehydrogenase OS=Clostridioides difficile (strain R20291) OX=645463 GN=CDR20291_0059 PE=3 SV=1	11	1.32063	0.556248	0.000287037	0.0192406	0.00127673	0.0466869	+	+	23.1324	23.483	23.3652	24.7197	24.8223	24.4005	24.2156	23.722	23.7117	24.097	23.8111	11	11	58	1290800000	87	9	9	7	9	7	8	7	7	2	9	7
A0A9R0CDK8	CDR20291_0625	pheS	Phenylalanine--tRNA ligase alpha subunit OS=Clostridioides difficile (strain R20291) OX=645463 GN=pheS PE=3 SV=1	20	1.31944	1.17867	0.000352273	0.00579747	0.000875851	0.00264727	+	+	24.9961	25.4372	25.053	26.4964	26.5636	26.3846	26.4384	26.1205	26.4634	25.9144	25.8931	20	20	54.4	5580300000	167	7	16	15	15	16	16	14	12	16	14	16
A0A9R0BIZ9	CDR20291_0912	etfA2	Electron transfer flavoprotein alpha-subunit OS=Clostridioides difficile (strain R20291) OX=645463 GN=etfA2 PE=3 SV=1	22	1.31228	1.06315	0.000845815	0.00531429	0.0036284	0.0120923	+	+	25.5454	26.1968	26.0646	27.341	27.3165	27.0862	27.2812	26.8737	26.8413	26.6954	26.6454	22	22	69.6	13710000000	270	22	21	18	26	24	27	26	22	20	21	23
A0A9R0CFD3	CDR20291_2534	ftsZ	Cell division protein FtsZ OS=Clostridioides difficile (strain R20291) OX=645463 GN=ftsZ PE=3 SV=1	25	1.29851	0.579345	0.00658485	0.205878	0.0343033	0.267822	+		26.3182	26.6355	27.6209	27.9347	28.3641	28.1714	27.8563	27.354	27.1024	27.5096	27.5468	25	25	69.9	20945000000	296	22	24	32	22	29	28	23	21	16	25	28
A0A9R0CE61	CDR20291_1256	cinA	Putative competence-damage inducible protein OS=Clostridioides difficile (strain R20291) OX=645463 GN=cinA PE=3 SV=1	14	1.29434	0.826082	0.00177494	0.0163369	0.00623633	0.0405448	+	+	23.7259	23.942	24.5057	25.2626	25.5121	25.2818	25.1639	24.8384	24.6495	24.6616	24.7196	14	14	53.1	1684900000	128	8	10	14	8	11	12	9	13	8	12	12
A0A9R0BNJ0	CDR20291_3306	atpA	ATP synthase subunit alpha OS=Clostridioides difficile (strain R20291) OX=645463 GN=atpA PE=3 SV=1	30	1.27122	1.00497	0.00267834	0.0161084	0.0144001	0.0391813	+	+	25.3692	25.8452	26.3644	26.9345	27.3094	27.1485	27.1978	26.7335	26.6623	26.5271	26.4547	30	30	54	10796000000	228	15	13	22	18	25	24	21	22	17	16	19
A0A9R0BIG1	CDR20291_0634	pepD	Aminoacyl-histidine dipeptidase OS=Clostridioides difficile (strain R20291) OX=645463 GN=pepD PE=4 SV=1	24	1.27013	0.344963	0.000497992	0.0414212	0.000523393	0.0873377	+	+	27.9213	28.0357	27.651	29.0695	29.2373	29.1116	28.3508	28.2776	28.0145	28.4026	28.3115	24	24	64.2	32787000000	468	39	39	41	52	49	62	28	31	21	39	37
A0A9R0CD33	CDR20291_0089	map1	Methionine aminopeptidase OS=Clostridioides difficile (strain R20291) OX=645463 GN=map1 PE=3 SV=1	27	1.26833	0.0894871	0.00167196	0.749992	0.00529055	0.706206	+		28.054	28.2484	27.5227	29.0809	29.3472	29.202	28.0797	28.0667	27.9473	28.325	28.3471	27	27	78.2	46647000000	491	45	48	33	46	55	51	31	34	33	40	39
A0A9R0BIJ2	CDR20291_0642		Phosphate butyryltransferase OS=Clostridioides difficile (strain R20291) OX=645463 GN=CDR20291_0642 PE=3 SV=1	14	1.25991	0.673611	0	0.0293983	9.82271e-05	0.0640599	+	+	24.8242	24.8634	24.9692	26.1381	26.2669	26.0315	26.0808	25.3378	25.2591	25.5359	25.3168	14	14	52.1	2015800000	94	7	5	7	13	10	9	8	10	3	7	9
A0A9R0CFI3	CDR20291_2632	dtd	D-aminoacyl-tRNA deacylase OS=Clostridioides difficile (strain R20291) OX=645463 GN=dtd PE=3 SV=1	6	1.25042	0.519327	0.00109735	0.00921212	0.000233288	0.0226893	+	+	24.788	24.8301	24.9844	26.1843	26.2107	25.9588	25.6053	25.4035	25.1518	25.3386	25.1442	6	6	61.1	1068700000	37	2	1	5	3	5	3	4	3	2	5	2
A0A9R0BLQ4	CDR20291_2324	glyS	Glycine--tRNA ligase beta subunit OS=Clostridioides difficile (strain R20291) OX=645463 GN=glyS PE=3 SV=1	38	1.24601	1.15102	0.000692449	0.00496104	0.00197447	0.0105969	+	+	24.7891	25.2351	25.32	26.312	26.4674	26.3027	26.6505	26.0344	26.1123	25.8325	25.759	38	38	64.5	8008800000	269	15	18	22	22	25	25	29	20	23	23	27
A0A9R0CEX9	CDR20291_2047	rpsB	Small ribosomal subunit protein uS2 OS=Clostridioides difficile (strain R20291) OX=645463 GN=rpsB PE=3 SV=1	22	1.23942	1.15084	0.000492063	0.00488488	0.000536509	0.00976357	+	+	31.0539	31.4381	31.315	32.5832	32.519	32.423	32.8336	32.0788	32.347	32.0253	31.9806	22	22	81.9	274520000000	2010	125	137	143	210	200	209	195	165	179	154	160
A0A9R0CG72	CDR20291_3438		Stage 0 sporulation protein A homolog OS=Clostridioides difficile (strain R20291) OX=645463 GN=CDR20291_3438 PE=4 SV=1	12	1.23321	0.675156	0.000476008	0.0249102	0.00182882	0.0572895	+	+	23.9156	24.1781	24.4662	25.4556	25.49	25.3139	25.2015	24.8739	24.51	24.7765	24.6261	12	12	69.6	2654600000	143	11	10	13	15	14	14	11	12	9	13	12
A0A9R0BJ99	CDR20291_1038		Asp23/Gls24 family envelope stress response protein OS=Clostridioides difficile (strain R20291) OX=645463 GN=CDR20291_1038 PE=3 SV=1	5	1.23187	0.602613	0.000870091	0.0701507	0.00334836	0.131423	+		23.2657	23.913	23.7168	24.9471	24.8581	24.7859	24.7417	23.9464	24.0153	23.8318	23.9718	5	5	61.7	638470000	41	3	3	4	4	7	6	4	1	2	3	2
A0A9R0BNF2	CDR20291_3257	cbiP	Cobyric acid synthase OS=Clostridioides difficile (strain R20291) OX=645463 GN=cbiP PE=3 SV=1	33	1.22885	0.875792	0.000681319	0.00441877	0.000383359	0.00442703	+	+	24.8173	25.1063	25.0556	26.2846	26.2927	26.0884	26.0989	25.6819	25.8258	25.7455	25.6537	33	33	70.7	5635700000	242	12	12	16	27	24	24	25	22	20	20	25
A0A9R0BHI3	CDR20291_0085	rpmD	Large ribosomal subunit protein uL30 OS=Clostridioides difficile (strain R20291) OX=645463 GN=rpmD PE=3 SV=1	5	1.21977	0.102269	0.000319588	0.823252	0.00102649	0.779105	+		26.2652	26.5543	26.1076	27.6382	27.5015	27.4467	26.9095	26.4955	25.8289	26.4586	26.5047	5	5	60.7	3043400000	56	4	5	6	6	7	7	4	4	4	3	4
A0A9R0BNP1	CDR20291_3389	lysS	Lysine--tRNA ligase OS=Clostridioides difficile (strain R20291) OX=645463 GN=lysS PE=3 SV=1	33	1.2183	0.849095	0.000632997	0.00709839	0.00248246	0.0171891	+	+	25.8059	26.2877	26.2671	27.4101	27.4409	27.1646	27.2638	26.7872	26.857	26.7221	26.6736	33	33	60.1	8892500000	281	21	26	27	23	26	25	26	26	23	23	18
A0A9R0CF18	CDR20291_2267	iorB	Indolepyruvate oxidoreductase subunit OS=Clostridioides difficile (strain R20291) OX=645463 GN=iorB PE=4 SV=1	9	1.21813	1.14012	0.000639456	0.0152056	0.0024313	0.0360599	+	+	24.1928	24.4243	24.7007	25.544	25.8615	25.5668	26.2483	25.1787	25.3112	25.1067	25.3153	9	9	54.5	1737500000	81	4	4	5	7	8	9	10	9	6	7	7
A0A9R0CER6	CDR20291_1859	accA	Acetyl-coenzyme A carboxylase carboxyl transferase subunit alpha OS=Clostridioides difficile (strain R20291) OX=645463 GN=accA PE=3 SV=1	20	1.21219	1.54584	0.000506122	0.00511732	0.00159244	0.00300464	+	+	24.9765	25.5197	25.2325	26.4601	26.4979	26.4073	27.0701	26.4479	26.8483	26.002	26.0419	20	20	51.3	6021400000	128	7	6	4	18	13	13	12	13	17	9	10
A0A9R0CDG7	CDR20291_0504		Hydrolase OS=Clostridioides difficile (strain R20291) OX=645463 GN=CDR20291_0504 PE=4 SV=1	12	1.19748	0.50846	0.00114815	0.0479479	0.000224677	0.0994826	+	+	25.6808	25.8382	25.8994	26.9713	27.1354	26.9041	26.7552	25.9866	26.2019	26.0392	26.1854	12	12	56	4765800000	137	12	9	12	13	12	13	14	10	10	9	15
A0A9R0CE91	CDR20291_1308		5-nitroimidazole reductase OS=Clostridioides difficile (strain R20291) OX=645463 GN=CDR20291_1308 PE=4 SV=1	21	1.18936	0.856174	0	0.00497826	0.000100524	0.00307842	+	+	30.2686	30.4163	30.3922	31.588	31.6294	31.4278	31.4671	31.0907	31.0878	30.8951	30.9391	21	21	64.5	129440000000	1118	99	76	96	108	112	108	94	85	65	93	85
A0A9R0CDB8	CDR20291_0369	hadC	Subunit of oxygen-sensitive 2-hydroxyisocaproyl-CoA dehydratase OS=Clostridioides difficile (strain R20291) OX=645463 GN=hadC PE=3 SV=1	35	1.18486	0.563986	0.000712644	0.0250931	0.00036618	0.0582036	+	+	28.8519	29.0263	29.0541	30.1775	30.3016	30.0077	29.9456	29.2806	29.398	29.3934	29.454	35	35	69.6	66705000000	639	54	53	59	54	65	58	54	55	49	52	46
A0A9R0BNK9	CDR20291_3313		Cytidine and deoxycytidylate deaminase OS=Clostridioides difficile (strain R20291) OX=645463 GN=CDR20291_3313 PE=4 SV=1	13	1.17978	2.45744	0.000853333	0.0067619	0.00353986	0.00154729	+	+	25.5605	26.1374	25.6602	27.0601	27.0111	26.8263	28.5947	27.7219	28.4138	27.1078	27.1882	13	13	60	10266000000	161	10	12	11	11	11	13	18	15	18	14	15
A0A9R0BHK0	CDR20291_0112	buk	Probable butyrate kinase OS=Clostridioides difficile (strain R20291) OX=645463 GN=buk PE=3 SV=1	22	1.17463	0.809102	0.000632653	0.00936508	0.000401502	0.0229287	+	+	25.0216	25.2419	25.2232	26.4153	26.4212	26.1741	26.3585	25.9356	25.6199	25.7584	25.7481	22	22	67.7	4136700000	125	16	10	11	12	12	13	9	10	6	10	7
A0A9R0CFT9	CDR20291_2902		PTS system, IIb component OS=Clostridioides difficile (strain R20291) OX=645463 GN=CDR20291_2902 PE=4 SV=1	9	1.17025	4.59803	0.000514523	0.00575	0.00154296	0.000406406	+	+	23.1502	22.9651	22.9918	23.955	24.4425	24.2204	28.3585	27.6357	26.907	26.4939	26.1651	9	9	76.2	3713600000	87	2	0	2	2	3	2	22	15	13	11	9
A0A9R0BHK1	CDR20291_0106	nrdD	Anaerobic ribonucleoside-triphosphate reductase OS=Clostridioides difficile (strain R20291) OX=645463 GN=nrdD PE=4 SV=1	49	1.16848	1.20278	0.000298077	0.0048	0.00116594	0.00406737	+	+	27.4213	27.8791	27.5542	28.745	28.8631	28.7519	29.0818	28.5596	28.8216	28.3424	28.3002	49	49	69.6	61051000000	810	62	70	66	64	64	71	69	69	73	69	67
A0A9R0CEY5	CDR20291_1961	lysC	Aspartokinase OS=Clostridioides difficile (strain R20291) OX=645463 GN=lysC PE=3 SV=1	23	1.16706	1.02796	0.00238161	0.0117718	0.01113	0.0276076	+	+	25.265	25.7258	26.1236	26.9336	26.9737	26.7083	27.0812	26.5331	26.5839	26.3633	26.2749	23	23	64.5	8671400000	212	13	16	19	16	21	20	21	19	18	16	18
A0A9R0CD52	CDR20291_0171	rex	Redox-sensing transcriptional repressor Rex OS=Clostridioides difficile (strain R20291) OX=645463 GN=rex PE=3 SV=1	10	1.16638	0.835008	0.000829971	0.00391691	0.0039099	0.00572095	+	+	24.0231	24.4741	24.4456	25.2738	25.718	25.4502	25.2518	25.1143	25.0818	24.86	24.8865	10	10	61	1689600000	90	7	8	8	7	8	9	7	8	8	7	7
A0A9R0BHL8	CDR20291_0129	metE	S-adenosylmethionine synthase OS=Clostridioides difficile (strain R20291) OX=645463 GN=metE PE=3 SV=1	28	1.16569	0.598918	0.000955307	0.0206675	0.00434538	0.049835	+	+	28.0673	28.6331	28.3534	29.6986	29.5511	29.3011	29.177	28.6931	28.9804	28.8287	28.8026	28	28	58.7	37294000000	370	28	32	27	38	33	33	26	30	29	34	32
A0A9R0BN31	CDR20291_3029	pgK	Phosphoglycerate kinase OS=Clostridioides difficile (strain R20291) OX=645463 GN=pgK PE=3 SV=1	26	1.16388	0.703895	0.000420339	0.024563	0.000692189	0.0564596	+	+	27.6718	27.5513	27.6304	28.9865	28.7795	28.579	28.8413	28.1257	27.9981	28.2213	28.0538	26	26	79.5	24479000000	407	39	27	27	45	39	39	36	30	29	35	34
A0A9R0BI36	CDR20291_0370	acdB	Acyl-CoA dehydrogenase, short-chain specific OS=Clostridioides difficile (strain R20291) OX=645463 GN=acdB PE=3 SV=1	30	1.16147	1.08887	0.00206946	0.00714955	0.00895102	0.0166281	+	+	29.5016	29.939	30.291	30.9878	31.2461	30.9821	31.2964	30.7887	30.9131	30.5677	30.5042	30	30	74	185490000000	1028	76	75	93	82	95	93	86	90	85	97	84
A0A9R0BHG3	CDR20291_0060	rpoB	DNA-directed RNA polymerase subunit beta OS=Clostridioides difficile (strain R20291) OX=645463 GN=rpoB PE=3 SV=1	61	1.15893	1.40768	0.000723338	0.0039759	0.00314234	0.00568896	+	+	25.4027	25.8795	25.7777	26.8997	27.0043	26.6327	27.4254	26.6869	27.1706	26.4827	26.4594	61	61	55.7	20698000000	509	35	43	39	39	44	38	52	44	58	38	42
A0A9R0BK02	CDR20291_1386	aspB	Glutamate synthase [NADPH] small chain OS=Clostridioides difficile (strain R20291) OX=645463 GN=aspB PE=4 SV=1	24	1.15814	0.849309	0.000696629	0.0127024	0.000372924	0.0283366	+	+	26.0765	26.263	26.3046	27.5032	27.379	27.2364	27.5489	26.7941	26.849	26.8303	26.7586	24	24	56.7	15870000000	315	18	21	24	32	34	31	31	22	27	26	29
A0A9R0CGA1	CDR20291_3528		Transcriptional regulator OS=Clostridioides difficile (strain R20291) OX=645463 GN=CDR20291_3528 PE=3 SV=1	35	1.15717	1.16218	0.000512397	0.00394828	0.00157644	0.00362727	+	+	26.4371	26.7558	26.9199	27.9246	27.9044	27.7554	28.1062	27.6755	27.8176	27.3296	27.2514	35	35	70.5	16280000000	331	25	21	27	36	34	28	33	30	30	25	23
A0A9R0CG10	CDR20291_3295	tkt	Transketolase, pyridine binding subunit OS=Clostridioides difficile (strain R20291) OX=645463 GN=tkt PE=4 SV=1	12	1.14908	1.03602	0.000640545	0.00570858	0.00240604	0.0124098	+	+	25.598	25.9479	26.1642	27.0523	27.1102	26.9949	27.2869	26.766	26.7652	26.6417	26.6084	13	12	52.9	6855100000	156	12	13	13	13	16	16	14	12	11	15	11
A0A9R0BNQ0	CDR20291_3402		GntR-family transcriptional regulator OS=Clostridioides difficile (strain R20291) OX=645463 GN=CDR20291_3402 PE=4 SV=1	16	1.14784	0.713684	0.000722222	0.00712388	0.00315053	0.0167028	+	+	24.3766	24.7141	24.9764	25.8432	25.9208	25.7467	25.4634	25.3064	25.4384	25.2067	25.2216	16	16	60.2	2427300000	116	8	10	11	9	9	11	8	12	8	10	12
A0A9R0BKT6	CDR20291_1861	accC	Biotin carboxylase OS=Clostridioides difficile (strain R20291) OX=645463 GN=accC PE=4 SV=1	25	1.13823	0.920741	0.000524313	0.00522105	0.00148813	0.0114399	+	+	25.7519	26.1243	26.0905	27.2278	27.1975	26.956	27.2322	26.6521	26.8446	26.5995	26.5177	25	25	61.1	9405800000	281	18	21	25	25	23	24	26	29	25	24	22
A0A9R0BJ91	CDR20291_0994	norV	Anaerobic nitric oxide reductase flavorubredoxin OS=Clostridioides difficile (strain R20291) OX=645463 GN=norV PE=3 SV=1	30	1.13707	0.192817	0.000666667	0.18761	0.000385809	0.254676	+		28.1365	28.4696	28.4134	29.49	29.4643	29.4765	28.6288	28.641	28.3282	28.7106	28.7616	30	30	63.7	34365000000	407	33	32	38	40	40	43	31	31	31	32	32
A0A9R0BJF1	CDR20291_1085	efp	Elongation factor P OS=Clostridioides difficile (strain R20291) OX=645463 GN=efp PE=3 SV=1	10	1.1322	0.363076	0.00115888	0.305591	0.000221568	0.352074	+		25.0077	25.1177	25.1571	26.3028	26.3043	26.0721	26.0911	25.3637	24.917	25.6266	25.5424	10	10	53.7	2913500000	109	8	8	10	10	11	11	9	8	8	9	11
A0A9R0CF12	CDR20291_2236		Xaa-Pro dipeptidase OS=Clostridioides difficile (strain R20291) OX=645463 GN=CDR20291_2236 PE=4 SV=1	25	1.13145	0.166029	0.000964739	0.500926	0.00427282	0.491574	+		26.9754	27.2278	26.6806	27.8694	28.2041	28.2046	26.9938	27.4311	26.957	27.3096	27.3072	25	25	66	21455000000	361	36	35	26	29	34	36	25	30	27	28	28
A0A9R0BID1	CDR20291_0507	gapN	NADP-dependent glyceraldehyde-3-phosphate dehydrogenase OS=Clostridioides difficile (strain R20291) OX=645463 GN=gapN PE=3 SV=1	15	1.11694	1.34525	0.00627633	0.0133931	0.0330541	0.031826	+	+	25.5577	26.0723	26.66	27.3964	27.3154	26.9291	27.7698	26.9121	27.6439	26.9745	26.921	15	15	50.6	2757200000	69	2	3	10	3	5	2	10	6	8	7	7
A0A9R0BJI0	CDR20291_1198		Regulatory protein OS=Clostridioides difficile (strain R20291) OX=645463 GN=CDR20291_1198 PE=4 SV=1	10	1.11309	0.391047	0.000934426	0.0830375	0.00473313	0.151926	+		23.7647	23.9557	24.1598	24.8008	25.3522	25.0664	24.708	24.2836	24.0617	24.4599	24.2819	10	10	75.4	1346600000	89	8	4	10	7	10	11	8	5	4	7	10
A0A9R0BJJ0	CDR20291_1169	recA	Protein RecA OS=Clostridioides difficile (strain R20291) OX=645463 GN=recA PE=3 SV=1	13	1.11066	0.947521	0.00271397	0.014391	0.0133711	0.0349457	+	+	24.3558	24.8094	25.2264	25.7948	26.0519	25.8769	26.0794	25.5872	25.5676	25.4283	25.4887	13	13	56.9	3185700000	141	11	11	12	11	15	10	14	15	12	11	9
A0A9R0CD31	CDR20291_0096	rpoA	DNA-directed RNA polymerase subunit alpha OS=Clostridioides difficile (strain R20291) OX=645463 GN=rpoA PE=3 SV=1	27	1.11044	1.13501	0.000756058	0.00392857	0.00281595	0.00571104	+	+	26.5902	26.9458	27.0012	28.0203	28.1072	27.741	28.2666	27.6903	27.9853	27.518	27.4224	27	27	85.7	19168000000	356	24	26	31	32	33	33	33	27	29	31	27
A0A9R0BI26	CDR20291_0394		Dioxygenase OS=Clostridioides difficile (strain R20291) OX=645463 GN=CDR20291_0394 PE=4 SV=1	5	1.10985	0.221128	0.000536797	0.209779	0.000475762	0.271635	+		22.0663	22.0765	22.1622	23.0679	23.4085	23.1582	22.6011	22.0119	22.3553	22.4455	22.3996	5	5	60	173070000	9	0	0	0	1	3	2	1	0	0	1	1
A0A9R0CE55	CDR20291_1255	ddl	D-alanine--D-alanine ligase OS=Clostridioides difficile (strain R20291) OX=645463 GN=ddl PE=3 SV=1	15	1.10838	0.747	0.00265798	0.0455242	0.0148975	0.0944799	+	+	24.29	24.7865	24.6471	25.7823	26.0162	25.2503	25.9378	25.0451	24.9817	25.0859	25.0104	15	15	63.9	2474100000	81	4	4	6	9	10	6	8	5	5	10	9
A0A9R0BLJ9	CDR20291_2232	cat1	Succinyl-CoA:coenzyme A transferase OS=Clostridioides difficile (strain R20291) OX=645463 GN=cat1 PE=3 SV=1	29	1.10278	-0.270672	0.0028383	0.741443	0.0163487	0.698233	+		27.3675	28.1464	27.734	29.038	28.9874	28.5308	26.4312	28.5415	27.4632	28.0104	28.0694	29	29	66.1	30431000000	434	40	49	42	45	45	35	10	44	21	36	33
A0A9R0CD16	CDR20291_0051	tuf	Elongation factor Tu OS=Clostridioides difficile (strain R20291) OX=645463 GN=tuf PE=3 SV=1	40	1.09352	1.09694	0.000727838	0.0187014	0.00311962	0.0461483	+	+	31.2846	31.6615	31.7863	32.7221	32.7807	32.5101	33.3744	32.2403	32.4085	32.1609	32.1355	40	40	75.8	535960000000	2288	165	171	196	197	211	212	231	201	188	193	163
A0A9R0BL61	CDR20291_2045	pyrH	Uridylate kinase OS=Clostridioides difficile (strain R20291) OX=645463 GN=pyrH PE=3 SV=1	14	1.07602	0.779865	0.000951321	0.0130409	0.00437552	0.0302622	+	+	26.0511	26.4919	25.9177	27.2793	27.3089	27.1005	27.2311	26.6751	26.8941	26.7142	26.6077	14	14	66.7	7303300000	159	15	15	15	17	14	19	10	10	11	14	8
A0A9R0BLW9	CDR20291_2442		H+-ATPase subunit H OS=Clostridioides difficile (strain R20291) OX=645463 GN=CDR20291_2442 PE=4 SV=1	9	1.0705	0.545859	0.000860987	0.00871053	0.00344122	0.0208862	+	+	25.1052	25.457	25.3984	26.17	26.6328	26.3693	26.0577	25.8187	25.722	25.77	25.8421	9	9	52.9	2795300000	98	7	8	10	7	10	9	5	10	6	8	11
A0A9R0BJH3	CDR20291_1115	codY	Global transcriptional regulator CodY OS=Clostridioides difficile (strain R20291) OX=645463 GN=codY PE=3 SV=1	20	1.06946	0.371742	0.00390641	0.307359	0.0215513	0.35357	+		27.4437	27.6917	28.3952	28.7908	29.0077	28.9404	28.5712	28.2335	27.8412	28.1406	28.1298	20	20	75.9	21653000000	209	16	15	19	20	23	22	20	15	12	18	14
A0A9R0BNP2	CDR20291_3358		Peptidase OS=Clostridioides difficile (strain R20291) OX=645463 GN=CDR20291_3358 PE=3 SV=1	29	1.06415	0.464261	0.000273128	0.0380294	0.0013771	0.0802897	+	+	28.2273	28.6051	28.1994	29.4138	29.4586	29.352	29.0748	28.7954	28.5544	28.7368	28.7245	29	29	84.2	32211000000	430	36	35	38	45	41	43	34	35	24	39	35
A0A9R0CF34	CDR20291_2207		Phosphoglucomutase OS=Clostridioides difficile (strain R20291) OX=645463 GN=CDR20291_2207 PE=3 SV=1	23	1.06115	0.117097	0.000502024	0.492321	0.000518376	0.485047	+		25.1734	25.3378	25.1573	26.4339	26.2836	26.1345	25.5976	25.3106	25.1117	25.5336	25.5534	23	23	53	5559800000	198	13	22	18	21	18	20	12	16	10	18	16
A0A9R0CG99	CDR20291_3398		Calycin-like domain-containing protein OS=Clostridioides difficile (strain R20291) OX=645463 GN=CDR20291_3398 PE=4 SV=1	7	1.06111	0.821927	0.000855172	0.00547059	0.000302516	0.0115354	+	+	23.62	23.9029	23.6764	24.7656	24.8476	24.7693	24.7923	24.2383	24.6343	24.3166	24.4365	7	7	55.6	952840000	36	4	3	4	3	3	5	3	0	3	3	3
A0A9R0BIH6	CDR20291_0626	pheT	Phenylalanine--tRNA ligase beta subunit OS=Clostridioides difficile (strain R20291) OX=645463 GN=pheT PE=3 SV=1	38	1.05875	0.629282	0.000532189	0.00814118	0.00145487	0.0196007	+	+	25.7206	26.1042	25.6947	26.9313	26.9249	26.8395	26.6475	26.2955	26.4644	26.4056	26.2801	38	38	61.9	10310000000	330	31	34	26	29	27	37	27	21	25	25	28
A0A9R0CE36	CDR20291_1180		Aminotransferase OS=Clostridioides difficile (strain R20291) OX=645463 GN=CDR20291_1180 PE=3 SV=1	27	1.0549	0.345427	0.000330667	0.171033	0.000961905	0.240292	+		26.9493	27.231	27.2593	28.21	28.3183	28.0759	27.9117	27.4463	27.1177	27.476	27.5026	27	27	59.8	22944000000	348	33	35	30	35	33	33	26	25	21	25	27
A0A9R0BL26	CDR20291_1893		Cyclase OS=Clostridioides difficile (strain R20291) OX=645463 GN=CDR20291_1893 PE=4 SV=1	10	1.05412	0.548378	0.000304668	0.047896	0.0011081	0.0995257	+	+	23.9851	24.203	24.3701	25.3	25.2968	25.1238	25.1926	24.5601	24.4507	24.6505	24.5877	10	10	61.9	1292700000	82	7	6	6	8	7	11	6	8	5	6	6
A0A9R0BHD2	CDR20291_0008		Glycosyl transferase OS=Clostridioides difficile (strain R20291) OX=645463 GN=CDR20291_0008 PE=3 SV=1	24	1.05212	1.10985	0.000684882	0.004125	0.00200738	0.00555485	+	+	25.0361	25.5114	25.2272	26.3513	26.3687	26.2111	26.6183	26.0986	26.3874	25.9659	25.7251	24	24	62.6	6588300000	204	19	20	18	17	17	19	18	17	19	13	16
A0A9R0CDZ7	CDR20291_1022	fabF	3-oxoacyl-[acyl-carrier-protein] synthase 2 OS=Clostridioides difficile (strain R20291) OX=645463 GN=fabF PE=3 SV=1	15	1.05142	0.633618	0.00140511	0.0248796	0.00500857	0.0574745	+	+	25.7761	26.2528	26.1631	27.0948	27.3293	26.9222	27.0769	26.4864	26.5295	26.5603	26.4797	15	15	54.9	5856000000	144	14	11	12	12	11	14	15	12	12	12	12
A0A9R0CFY7	CDR20291_3101	prdB	Proline reductase OS=Clostridioides difficile (strain R20291) OX=645463 GN=prdB PE=4 SV=1	12	1.05114	0.803138	0.00166316	0.0151215	0.00541176	0.0364847	+	+	26.2446	26.384	25.9944	27.3973	27.4287	26.9505	27.4696	26.7074	26.8554	26.6765	26.8098	12	12	82.1	6480300000	140	12	11	10	13	12	11	13	13	15	11	10
A0A9R0CFE2	CDR20291_2631		Hydrolase OS=Clostridioides difficile (strain R20291) OX=645463 GN=CDR20291_2631 PE=4 SV=1	14	1.041	0.33036	0	0.198296	4.10542e-05	0.262583	+		28.135	28.1896	28.086	29.1155	29.2636	29.1545	28.9683	28.2607	28.1727	28.5424	28.5206	14	14	60.8	30558000000	414	38	38	31	45	39	50	25	27	29	35	34
A0A9R0BIK4	CDR20291_0639		Adenosylcobamide-dependent radical SAM superfamily protein OS=Clostridioides difficile (strain R20291) OX=645463 GN=CDR20291_0639 PE=4 SV=1	27	1.03891	0.695801	0.000276786	0.00446715	0.00134533	0.00437046	+	+	25.1965	25.5657	25.3034	26.5059	26.4128	26.2636	26.0641	25.9618	26.1271	25.8399	25.709	27	27	50.5	3948800000	148	10	14	9	15	11	15	11	13	12	12	14
A0A9R0BIN3	CDR20291_0686	plfA	Pyruvate formate-lyase-activating enzyme OS=Clostridioides difficile (strain R20291) OX=645463 GN=plfA PE=3 SV=1	13	1.03496	0.428213	0.000863568	0.207671	0.00341619	0.269475	+		24.2819	24.5443	24.6722	25.7031	25.5995	25.3007	25.5216	24.4542	24.8073	24.8589	24.7996	13	13	56.1	2575000000	131	9	11	14	9	13	12	12	8	9	14	11
A0A9R0BNW3	CDR20291_3399	murI	Glutamate racemase OS=Clostridioides difficile (strain R20291) OX=645463 GN=murI PE=3 SV=1	10	1.03444	0.98311	0.000712329	0.0043619	0.00326559	0.00328367	+	+	24.8408	25.0048	24.8941	26.2041	25.977	25.6619	26.1713	25.6597	25.858	25.6194	25.5433	10	10	50.7	2202700000	76	7	7	6	6	5	4	5	9	8	8	5
A0A9R0BIM4	CDR20291_0725	nadE	NH(3)-dependent NAD(+) synthetase OS=Clostridioides difficile (strain R20291) OX=645463 GN=nadE PE=3 SV=1	13	1.03221	0.260497	0.000760976	0.487587	0.00279938	0.481484	+		25.8298	26.2825	26.2942	27.1023	27.2325	27.1683	26.992	26.1442	26.0517	26.4794	26.474	13	13	60.6	4258800000	133	8	9	9	12	15	11	11	12	8	13	14
A0A9R0CGW9	CDR20291_3536	trmE	tRNA modification GTPase MnmE OS=Clostridioides difficile (strain R20291) OX=645463 GN=trmE PE=3 SV=1	19	1.02397	0.752216	0.00283528	0.0250878	0.0165413	0.0588556	+	+	23.9068	24.4276	24.727	25.4378	25.5048	25.1908	25.4165	24.8967	25.005	24.8616	24.8225	19	19	53.7	2991200000	136	8	10	11	13	11	12	12	13	13	14	12
A0A9R0BIP3	CDR20291_0721		NUDIX-family hydrolase OS=Clostridioides difficile (strain R20291) OX=645463 GN=CDR20291_0721 PE=4 SV=1	11	1.01919	0.765509	0	0.00383333	0.000104991	0.000484105	+	+	28.4729	28.6407	28.4695	29.5508	29.6052	29.4847	29.3619	29.2027	29.315	29.0203	28.9614	11	11	57.1	16344000000	196	18	17	14	19	20	15	13	19	17	16	18
A0A9R0CD01	CDR20291_3551	rsbW	non-specific serine/threonine protein kinase OS=Clostridioides difficile (strain R20291) OX=645463 GN=rsbW PE=3 SV=1	7	1.01373	0.565594	0.000490119	0.00756567	0.000542226	0.0178699	+	+	24.9283	24.9893	25.1966	26.1268	26.0934	25.9351	25.8401	25.5313	25.4396	25.483	25.361	7	7	57.8	2208700000	69	5	5	6	6	7	6	6	5	6	7	7
A0A9R0CFY6	CDR20291_3220		DNA repair protein (Nucleotide pyrophosphatase) OS=Clostridioides difficile (strain R20291) OX=645463 GN=CDR20291_3220 PE=3 SV=1	9	1.00455	0.393099	0.000571429	0.0256553	0.000443921	0.0595914	+	+	24.4925	24.5424	24.6452	25.7285	25.4581	25.5072	25.2372	24.7711	24.8511	24.8469	24.8502	9	9	58.9	1700700000	78	7	8	8	8	5	10	6	6	4	7	5
A0A9R0CF58	CDR20291_2374	ung	Uracil-DNA glycosylase OS=Clostridioides difficile (strain R20291) OX=645463 GN=ung PE=3 SV=1	8	1.00336	0.303292	0	0.124696	0.000123198	0.197436	+		24.015	23.9524	23.9056	24.9493	25.0708	24.8631	24.6475	24.0937	24.0418	24.1226	24.5661	8	8	53.6	644190000	38	2	2	3	4	5	6	3	3	2	3	3
A0A9R0BI18	CDR20291_0374	fba	Fructose-bisphosphate aldolase OS=Clostridioides difficile (strain R20291) OX=645463 GN=fba PE=4 SV=1	25	0.99774	0.132629	0.000576744	0.579149	0.000437508	0.551005	+		29.4447	29.6816	29.707	30.5251	30.6424	30.6591	30.0007	29.8484	29.3821	29.9258	29.8601	25	25	81.8	96415000000	1057	86	100	104	105	104	111	69	80	54	97	80
