# Supplementary material for: Phase variation of Clostridioides difficile colony morphology occurs via modulation of cell division
Source: PLoS Pathog. 2025 Dec 1;21(12):e1013471. doi: 10.1371/journal.ppat.1013471 (PMC12694794; doi:10.1371/journal.ppat.1013471)
Supplement: S7 Table — (XLSX) [file ppat.1013471.s014.xlsx]

## Sheet: Table S7_MrpB Mass Spec
Table S7. Affinity-purification mass spectrometry results for FLAG-tagged MrpB pulldowns.
Results are filtered by log2 fold change ≥ 1, sequence coverage ≥ 50%, and q-value < 0.05.
					log2 fold change		q-value		p-value				Vector			MrpA			MrpB			Pool
Majority protein IDs	Gene locus	Gene name	Gene annotation	Razor + unique peptides	Student's T-test Difference: MrpA/ Control	Student's T-test Difference: MrpB/ Control	Student's T-test q-value: MrpA/ Control	Student's T-test q-value: MrpB/ Control	Student's T-test p-value: MrpA/ Control	Student's T-test p-value: MrpB/ Control	Student's T-test Significant: MrpA/ Control	Student's T-test Significant: MrpB/ Control	LFQ intensity 1	LFQ intensity 2	LFQ intensity 3	LFQ intensity 4	LFQ intensity 5	LFQ intensity 6	LFQ intensity 7	LFQ intensity 8	LFQ intensity 9	LFQ intensity Pool_R1	LFQ intensity Pool_R2	Peptides	Unique peptides	Sequence coverage [%]	Intensity	MS/MS count	MS/MS count 1	MS/MS count 2	MS/MS count 3	MS/MS count 4	MS/MS count 5	MS/MS count 6	MS/MS count 7	MS/MS count 8	MS/MS count 9	MS/MS count Pool_R1	MS/MS count Pool_R2
A0A9R0BKL8	CDR20291_1690	mrpB	DUF1883 domain-containing protein OS=Clostridioides difficile (strain R20291) OX=645463 GN=CDR20291_1690 PE=4 SV=1	8	0.424619	15.9152	0.83962	0	0.743418	7.688e-07		+	18.0962	17.9459	18.2091	20.899	17.6144	17.0116	34.3601	33.422	34.2147	32.7454	32.0776	8	8	54	229790000000	308	0	0	0	0	0	0	67	60	62	47	35
A0A9R0BL85	CDR20291_2123		Uncharacterized protein OS=Clostridioides difficile (strain R20291) OX=645463 GN=CDR20291_2123 PE=4 SV=1	15	-0.758518	4.84796	0.498394	0.00485202	0.516737	0.00986011		+	24.7215	21.4023	24.0687	23.2626	22.134	22.5204	28.5342	27.7208	28.4814	26.5133	26.5426	15	15	61.3	8301400000	126	9	0	5	2	0	1	20	19	24	15	17
A0A9R0CFT9	CDR20291_2902		PTS system, IIb component OS=Clostridioides difficile (strain R20291) OX=645463 GN=CDR20291_2902 PE=4 SV=1	9	1.17025	4.59803	0.000514523	0.00575	0.00154296	0.000406406	+	+	23.1502	22.9651	22.9918	23.955	24.4425	24.2204	28.3585	27.6357	26.907	26.4939	26.1651	9	9	76.2	3713600000	87	2	0	2	2	3	2	22	15	13	11	9
A0A9R0BMV4	CDR20291_2901		PTS system, IIa component OS=Clostridioides difficile (strain R20291) OX=645463 GN=CDR20291_2901 PE=4 SV=1	4	0.0814482	3.89183	0.826638	0.00410762	0.731265	0.00346677		+	20.4509	20.8588	20.9714	20.8007	21.1277	20.5971	25.8284	23.7917	24.3365	21.0759	21.9507	4	4	50.8	194990000	13	0	0	0	0	0	0	4	3	3	0	1
A0A9R0BKI8	CDR20291_1689	mrpA	Phage protein OS=Clostridioides difficile (strain R20291) OX=645463 GN=CDR20291_1689 PE=4 SV=1	10	9.10456	3.44886	0.00111712	0.00477704	0.000229408	0.0102495	+	+	25.8265	23.6951	23.8396	33.9895	33.2333	33.4521	28.4713	27.8335	27.403	32.6767	31.9892	10	10	97.5	94105000000	867	6	2	2	167	156	160	19	16	9	129	107
A0A9R0CFW3	CDR20291_3026	eno	Enolase OS=Clostridioides difficile (strain R20291) OX=645463 GN=eno PE=3 SV=1	33	1.34335	3.12016	0.000834783	0.00648276	0.00384589	0.000558956	+	+	29.7405	30.387	30.3622	31.5717	31.5847	31.3634	33.3953	32.8432	33.6117	32.1181	31.9614	33	33	82.1	602820000000	3976	108	138	154	224	220	220	611	581	799	301	303
A0A9R0BKJ8	CDR20291_1727		Chorismate biosynthesis-related protein OS=Clostridioides difficile (strain R20291) OX=645463 GN=CDR20291_1727 PE=4 SV=1	28	3.53637	2.88873	0.00134783	0.004	0.000174907	0.000476734	+	+	24.6083	25.4721	25.2346	28.7346	28.5697	28.6198	28.1181	27.7928	28.0702	27.6897	27.6636	28	28	66.8	29436000000	380	15	22	23	46	47	45	34	27	32	28	31
A0A9R0CFC9	CDR20291_2601	cwp22	Cell surface protein OS=Clostridioides difficile (strain R20291) OX=645463 GN=CDR20291_2601 PE=4 SV=1	28	1.41142	2.82122	0.00231767	0.00481356	0.0123921	0.0019	+	+	25.0524	25.8179	25.0051	27.0708	26.6189	26.4198	28.4186	27.5438	28.3766	27.0118	26.9717	28	28	52.8	15411000000	312	12	24	11	25	21	18	37	34	47	30	29
A0A9R0BK74	CDR20291_1556	gcvPB	Probable glycine dehydrogenase (decarboxylating) subunit 2 OS=Clostridioides difficile (strain R20291) OX=645463 GN=gcvPB PE=3 SV=1	21	4.47313	2.8201	0.000726708	0.00605344	0.00313616	0.0139634	+	+	22.1489	22.13	20.2278	26.4915	25.9757	25.4588	24.4105	23.8986	24.6577	24.7247	24.517	21	21	56.3	2092600000	102	3	3	1	24	13	17	3	6	8	12	8
A0A9R0BIZ6	CDR20291_0899	sbcC	Nuclease SbcCD subunit C OS=Clostridioides difficile (strain R20291) OX=645463 GN=sbcC PE=3 SV=1	66	3.2503	2.75445	0	0.0046	0.000117587	0.000442623	+	+	23.1069	23.758	23.4751	26.8686	26.7283	26.4939	26.4748	25.8681	26.2604	25.8081	25.8029	66	66	52.2	11796000000	423	7	12	11	55	53	48	50	34	46	35	40
A0A9R0CD35	CDR20291_0093	rpsM	Small ribosomal subunit protein uS13 OS=Clostridioides difficile (strain R20291) OX=645463 GN=rpsM PE=3 SV=1	17	0.502061	2.69083	0.0197465	0.00728205	0.0888929	0.00145154	+	+	29.0779	29.6711	28.9626	29.6557	29.8175	29.7445	32.2849	31.4087	32.0906	30.698	30.6359	17	17	63.4	100660000000	498	23	29	22	20	23	23	82	58	103	41	45
A0A9R0BIK3	CDR20291_0653		Carbon monoxide dehydrogenase/acetyl-CoA synthase complex, alpha subunit OS=Clostridioides difficile (strain R20291) OX=645463 GN=CDR20291_0653 PE=4 SV=1	29	3.79806	2.59751	0.000413333	0.00497842	0.000699665	0.00230397	+	+	24.7692	25.8746	25.3634	29.6074	28.9992	28.7948	28.1229	27.5365	28.1404	27.9775	27.9181	29	29	58.5	32001000000	429	16	19	18	68	51	48	35	30	33	43	34
A0A9R0CDK5	CDR20291_0652		Carbon monoxide dehydrogenase/acetyl-CoA synthase complex, small subunit OS=Clostridioides difficile (strain R20291) OX=645463 GN=CDR20291_0652 PE=4 SV=1	17	3.68735	2.57377	0.000454212	0.00676923	0.000592314	0.00120956	+	+	24.464	25.4126	24.8535	29.0694	28.5186	28.2042	27.638	27.181	27.6324	27.4536	27.4206	17	17	60.2	17553000000	296	10	10	12	58	33	30	25	19	26	32	21
A0A9R0CDU7	CDR20291_0931		M18 family aminopeptidase OS=Clostridioides difficile (strain R20291) OX=645463 GN=CDR20291_0931 PE=3 SV=1	27	3.0192	2.53418	0.00105085	0.00814815	0.000239588	0.00102664	+	+	26.0598	26.5606	26.0882	29.5282	29.3229	28.9151	29.0237	28.2747	29.0128	28.2995	28.3625	27	27	53	46443000000	441	24	21	19	49	51	39	42	39	38	42	42
A0A9R0CD25	CDR20291_0063	rpsG	Small ribosomal subunit protein uS7 OS=Clostridioides difficile (strain R20291) OX=645463 GN=rpsG PE=3 SV=1	12	0.397196	2.53207	0.0366305	0.00502655	0.141867	0.00181725	+	+	28.7939	29.3588	28.6772	29.2308	29.3964	29.3944	31.8443	30.9441	31.6377	30.2457	30.2182	12	12	57.7	87086000000	569	38	40	26	28	26	30	84	64	83	52	46
A0A9R0BIL1	CDR20291_0655		CO-methylating acetyl-CoA synthase OS=Clostridioides difficile (strain R20291) OX=645463 GN=CDR20291_0655 PE=4 SV=1	35	2.50871	2.49154	0.000306173	0.00836364	0.00107831	0.000269138	+	+	25.4641	25.9646	25.7169	28.6735	28.2242	27.774	28.4226	27.9256	28.272	27.4672	27.5422	35	35	50.3	21175000000	398	15	19	19	46	44	33	41	39	46	32	37
A0A9R0CD20	CDR20291_0048		tRNA/rRNA methyltransferase OS=Clostridioides difficile (strain R20291) OX=645463 GN=CDR20291_0048 PE=4 SV=1	14	0.788148	2.47197	0.00755514	0.00597895	0.0413433	0.00165819	+	+	24.2677	25.0363	24.3609	25.1333	25.503	25.393	27.3288	26.5962	27.1559	25.6771	25.7844	14	14	64.9	4136800000	102	5	10	8	4	4	6	14	14	13	9	9
A0A9R0BNK9	CDR20291_3313		Cytidine and deoxycytidylate deaminase OS=Clostridioides difficile (strain R20291) OX=645463 GN=CDR20291_3313 PE=4 SV=1	13	1.17978	2.45744	0.000853333	0.0067619	0.00353986	0.00154729	+	+	25.5605	26.1374	25.6602	27.0601	27.0111	26.8263	28.5947	27.7219	28.4138	27.1078	27.1882	13	13	60	10266000000	161	10	12	11	11	11	13	18	15	18	14	15
A0A9R0CE22	CDR20291_1157	rpsO	Small ribosomal subunit protein uS15 OS=Clostridioides difficile (strain R20291) OX=645463 GN=rpsO PE=3 SV=1	9	0.269738	2.4451	0.157629	0.00520455	0.316757	0.00294659		+	27.7431	28.4087	27.6945	28.1168	28.2632	28.2755	30.8355	29.8217	30.5244	29.3062	29.1308	9	9	65.9	20146000000	128	10	9	8	6	7	6	20	12	19	9	10
A0A9R0CD39	CDR20291_0103	rpsI	Small ribosomal subunit protein uS9 OS=Clostridioides difficile (strain R20291) OX=645463 GN=rpsI PE=3 SV=1	13	0.417625	2.44409	0.0211903	0.00583439	0.0963328	0.00264194	+	+	29.0852	29.5335	28.985	29.4439	29.7643	29.6483	32.0269	30.9966	31.9125	30.4611	30.4157	13	13	73.1	77044000000	259	16	18	16	15	21	15	31	25	36	26	19
A0A9R0BKM4	CDR20291_1774		Radical SAM core domain-containing protein OS=Clostridioides difficile (strain R20291) OX=645463 GN=CDR20291_1774 PE=4 SV=1	17	1.42445	2.4355	0.000874052	0.00477311	0.00329978	0.00191585	+	+	22.9718	23.5278	22.9586	24.6992	24.7112	24.3211	25.8986	25.0328	25.8333	24.6285	24.551	17	17	54.7	2447800000	102	5	5	5	4	6	4	16	12	19	10	9
A0A9R0BMN2	CDR20291_2832		Iron ABC transporter, ATP-binding protein OS=Clostridioides difficile (strain R20291) OX=645463 GN=CDR20291_2832 PE=4 SV=1	22	2.36602	2.40765	0.00041196	0.00678261	0.000700751	0.000914891	+	+	23.8018	24.2674	24.1921	26.7958	26.4762	26.0875	26.8029	26.0403	26.6411	25.8094	25.7877	22	22	59.8	3622400000	152	3	7	7	15	15	15	20	10	21	15	13
A0A9R0BHG5	CDR20291_0061	rpoC	DNA-directed RNA polymerase subunit beta OS=Clostridioides difficile (strain R20291) OX=645463 GN=rpoC PE=3 SV=1	93	1.43451	2.37309	0.00031	0.00758621	0.00105379	0.00111516	+	+	26.8209	27.3167	27.1703	28.6502	28.5861	28.3752	29.7748	28.9956	29.6568	28.5469	28.4733	93	93	68.7	74806000000	1035	64	67	64	76	73	77	116	111	125	89	92
A0A9R0CEI5	CDR20291_1686		Uncharacterized protein OS=Clostridioides difficile (strain R20291) OX=645463 GN=CDR20291_1686 PE=4 SV=1	6	2.71703	2.37063	0.00206452	0.00658912	0.00901327	0.0150946	+	+	20.8308	20.1981	20.0213	24.0813	22.3822	22.7379	22.2906	22.1035	23.7681	22.4352	22.1302	6	6	62.6	228330000	18	0	0	0	4	2	1	1	2	4	1	2
A0A9R0CF86	CDR20291_2473	coaBC	Coenzyme A biosynthesis bifunctional protein CoaBC OS=Clostridioides difficile (strain R20291) OX=645463 GN=coaBC PE=3 SV=1	32	3.14766	2.35657	0.00131915	0.00636735	0.00018508	0.000977493	+	+	25.7485	26.1745	25.8363	29.3855	29.1127	28.7041	28.5259	27.7984	28.5048	28.028	27.9146	32	32	74.3	39292000000	520	24	27	25	64	57	53	47	44	50	47	44
A0A9R0CDN9	CDR20291_0758		Oxidative stress protein OS=Clostridioides difficile (strain R20291) OX=645463 GN=CDR20291_0758 PE=3 SV=1	26	2.2025	2.32987	0.000534483	0.008	0.000476555	0.00104646	+	+	24.8484	25.2365	24.9401	27.4104	27.3614	26.8608	27.6755	26.8558	27.4833	26.6029	26.5882	26	26	61	11925000000	252	11	14	13	24	24	27	30	23	23	21	26
A0A9R0CDM3	CDR20291_0689		RNA helicase OS=Clostridioides difficile (strain R20291) OX=645463 GN=CDR20291_0689 PE=3 SV=1	32	0.895377	2.32861	0.00630068	0.00435587	0.0322925	0.00448938	+	+	26.704	27.5258	26.7549	27.8731	28.0394	27.7583	29.7572	28.7377	29.4757	28.3737	28.2754	32	32	50.5	14595000000	253	12	19	12	15	17	17	35	29	32	26	20
A0A9R0BHH3	CDR20291_0070	rplB	Large ribosomal subunit protein uL2 OS=Clostridioides difficile (strain R20291) OX=645463 GN=rplB PE=3 SV=1	21	0.608938	2.25456	0.00997245	0.00530841	0.0487286	0.0017695	+	+	30.3179	30.7635	30.0443	30.884	30.9852	31.0833	32.9281	32.1993	32.7619	31.462	31.4606	21	21	65.2	200290000000	672	59	55	41	31	35	38	74	70	80	68	59
A0A9R0BM76	CDR20291_2603	gtaB	UTP--glucose-1-phosphate uridylyltransferase OS=Clostridioides difficile (strain R20291) OX=645463 GN=gtaB PE=3 SV=1	23	2.2788	2.25111	0.000473282	0.0064592	0.00185408	0.0143043	+	+	25.423	26.071	26.4166	28.1733	28.466	28.1077	29.0726	27.5017	28.0896	27.5837	27.614	25	23	59.2	20280000000	314	17	19	20	32	35	32	31	22	27	29	28
A0A9R0CDL7	CDR20291_0644	cooC	Carbon monoxide dehydrogenase accessory protein OS=Clostridioides difficile (strain R20291) OX=645463 GN=cooC PE=4 SV=1	13	2.71408	2.19321	0.000486275	0.00645455	0.000544261	0.00161096	+	+	23.9797	24.3756	24.6225	27.2632	27.202	26.6549	26.8801	26.1214	26.556	26.32	26.1976	13	13	59.1	5383400000	142	10	9	10	15	13	11	13	12	13	13	14
A0A9R0BKI2	CDR20291_1674		tRNA(Ile)-lysidine/2-thiocytidine synthase N-terminal domain-containing protein OS=Clostridioides difficile (strain R20291) OX=645463 GN=CDR20291_1674 PE=4 SV=1	13	2.36035	2.18748	0.000627713	0.00372881	0.0025676	0.00610267	+	+	22.986	23.9233	23.8254	26.248	25.9681	25.5997	26.2465	25.2553	25.7954	25.2541	25.1381	13	13	50.4	2445300000	63	2	1	0	7	7	8	8	6	7	7	7
A0A9R0BHG8	CDR20291_0072	rplV	Large ribosomal subunit protein uL22 OS=Clostridioides difficile (strain R20291) OX=645463 GN=rplV PE=3 SV=1	11	0.325003	2.16074	0.0961897	0.00458	0.255712	0.00319701		+	29.3339	29.9126	29.1292	29.645	29.8837	29.8219	31.9166	31.1261	31.8151	30.4888	30.5206	11	11	62.2	73351000000	286	24	22	16	17	15	16	36	30	30	23	30
A0A9R0BNZ4	CDR20291_3523	rpsF	Small ribosomal subunit protein bS6 OS=Clostridioides difficile (strain R20291) OX=645463 GN=rpsF PE=3 SV=1	13	0.841309	2.14964	0.00553876	0.00472165	0.0296601	0.00316228	+	+	27.0429	27.4272	26.8461	27.5719	28.1677	28.1006	29.6519	28.6838	29.4295	28.1574	28.1517	13	13	80.4	14413000000	160	12	11	13	10	12	14	14	17	16	15	10
A0A9R0BLP0	CDR20291_2301	ppdK	Pyruvate, phosphate dikinase OS=Clostridioides difficile (strain R20291) OX=645463 GN=ppdK PE=3 SV=1	57	2.22562	2.13609	0.000312343	0.00485714	0.00104743	0.00404495	+	+	25.5662	26.2439	25.9691	28.3827	28.2587	27.8146	28.5008	27.4847	28.202	27.561	27.5159	57	57	67.7	45477000000	845	37	49	44	88	85	75	97	73	83	73	82
A0A9R0BHH2	CDR20291_0067	rplC	Large ribosomal subunit protein uL3 OS=Clostridioides difficile (strain R20291) OX=645463 GN=rplC PE=3 SV=1	30	0.527998	2.13491	0.0224666	0.00412613	0.100862	0.00343755	+	+	29.7499	30.3803	29.6206	30.2835	30.55	30.5013	32.4744	31.6032	32.0779	30.9302	30.8647	30	30	75.6	188780000000	698	49	55	40	37	36	44	87	77	89	65	62
A0A9R0BHH7	CDR20291_0094	rpsK	Small ribosomal subunit protein uS11 OS=Clostridioides difficile (strain R20291) OX=645463 GN=rpsK PE=3 SV=1	7	0.71424	2.13411	0.00447984	0.00568	0.023492	0.00170104	+	+	28.7795	29.2721	28.6479	29.4865	29.6766	29.679	31.2503	30.609	31.2425	29.9633	29.9113	7	7	64.4	61982000000	443	30	24	23	21	23	27	58	54	71	36	35
A0A9R0BHI1	CDR20291_0076	rpsQ	Small ribosomal subunit protein uS17 OS=Clostridioides difficile (strain R20291) OX=645463 GN=rpsQ PE=3 SV=1	7	0.334649	2.13116	0.103394	0.00545238	0.264309	0.00286286		+	29.1914	29.8751	29.1549	29.5693	29.941	29.7151	31.8166	31.0858	31.7125	30.4734	30.3685	7	7	52.4	32212000000	209	11	14	8	7	8	9	42	25	47	14	15
A0A9R0BNR1	CDR20291_3419		S-adenosylmethionine-dependent methyltransferase domain-containing protein OS=Clostridioides difficile (strain R20291) OX=645463 GN=CDR20291_3419 PE=4 SV=1	18	0.489269	2.11961	0.033606	0.00532558	0.132928	0.00289578	+	+	24.358	24.8041	23.9208	24.7494	24.8991	24.9023	26.7427	26.0798	26.6193	25.317	25.3007	18	18	51.4	3263000000	110	5	6	5	6	6	7	19	13	19	8	8
A0A9R0BLU9	CDR20291_2411	rsfS	Ribosomal silencing factor RsfS OS=Clostridioides difficile (strain R20291) OX=645463 GN=rsfS PE=3 SV=1	7	0.780648	2.10878	0.0106157	0.0048189	0.0531708	0.00406003	+	+	25.518	26.0791	25.2061	26.1541	26.6102	26.3808	27.9787	27.2151	27.9357	26.718	26.6199	7	7	69	3875200000	52	4	4	3	3	5	3	8	4	6	4	4
A0A9R0BNP3	CDR20291_3352	gcaD	Bifunctional protein GlmU OS=Clostridioides difficile (strain R20291) OX=645463 GN=gcaD PE=3 SV=1	22	1.98418	2.10667	0.000327177	0.00660465	0.000990733	0.00158829	+	+	25.4228	25.9741	25.5903	27.8938	27.7042	27.3418	28.0885	27.3399	27.8788	27.1016	27.1499	22	22	50.1	11978000000	288	16	17	17	24	25	25	30	27	30	25	30
A0A9R0CD29	CDR20291_0095	rpsD	Small ribosomal subunit protein uS4 OS=Clostridioides difficile (strain R20291) OX=645463 GN=rpsD PE=3 SV=1	25	0.826185	2.07436	0.000850812	0.0078	0.00357027	0.000842968	+	+	31.3292	31.7055	31.4765	32.2052	32.4742	32.3105	33.8981	33.2024	33.6339	32.5379	32.5057	25	25	71	541430000000	1166	79	69	67	76	88	81	142	122	145	110	84
A0A9R0BHG0	CDR20291_0056	rplA	Large ribosomal subunit protein uL1 OS=Clostridioides difficile (strain R20291) OX=645463 GN=rplA PE=3 SV=1	22	0.42491	2.06234	0.0408848	0.00381667	0.152054	0.00375565	+	+	29.4487	29.9802	29.2094	29.8271	30.0918	29.9942	31.9704	31.1206	31.7344	30.5453	30.5016	22	22	76.3	149230000000	865	58	75	50	44	56	46	123	93	122	71	68
A0A9R0BNM1	CDR20291_3342		Type IV pilus retraction protein (Putative twitching mobility protein) OS=Clostridioides difficile (strain R20291) OX=645463 GN=CDR20291_3342 PE=3 SV=1	13	2.17538	2.05225	0.00263226	0.00982043	0.0155564	0.0243046	+	+	21.9744	23.5107	23.5836	25.1969	25.4048	24.9932	25.4995	24.6285	25.0975	24.346	24.2474	13	13	55	1398100000	77	2	4	4	8	7	8	9	5	11	9	4
A0A9R0BKE5	CDR20291_1627		Iron-sulfur cluster carrier protein OS=Clostridioides difficile (strain R20291) OX=645463 GN=CDR20291_1627 PE=3 SV=1	14	2.58586	2.04793	0.000369048	0.00453264	0.000812981	0.00704375	+	+	28.0424	28.6787	28.8518	31.2538	31.2524	30.8243	31.0828	29.9869	30.647	30.2045	29.9691	14	14	59.6	81523000000	421	21	25	26	50	51	46	42	30	42	32	28
A0A9R0CDZ0	CDR20291_1019	fabD	Malonyl CoA-acyl carrier protein transacylase OS=Clostridioides difficile (strain R20291) OX=645463 GN=fabD PE=3 SV=1	17	2.12579	2.04617	0.00108772	0.00398792	0.000233716	0.00568342	+	+	23.9069	24.1463	24.1535	26.353	26.3345	25.8967	26.8215	25.5711	25.9526	25.5757	25.5364	17	17	65.8	4009700000	135	7	6	10	9	12	11	17	12	15	13	12
A0A9R0CF47	CDR20291_2366	rpsT	Small ribosomal subunit protein bS20 OS=Clostridioides difficile (strain R20291) OX=645463 GN=rpsT PE=3 SV=1	9	0.700173	2.04403	0.00270796	0.00757333	0.0134554	0.00142342	+	+	29.9114	30.2771	29.7472	30.5917	30.7793	30.6652	32.2011	31.6078	32.259	30.9132	30.964	9	9	54.5	62442000000	148	11	16	9	9	9	12	17	15	14	13	13
A0A9R0CE14	CDR20291_1095	rimM	Ribosome maturation factor RimM OS=Clostridioides difficile (strain R20291) OX=645463 GN=rimM PE=3 SV=1	9	0.206414	2.03666	0.363366	0.00414169	0.449702	0.00647618		+	23.8023	24.4714	23.8156	24.1017	24.1531	24.4537	26.301	25.4285	26.4697	24.9903	25.059	9	9	57.9	963020000	41	2	2	1	3	2	2	7	2	10	5	3
A0A9R0CDM0	CDR20291_0651		Carbon monoxide dehydrogenase/acetyl-CoA synthase complex, nickel-inserting subunit OS=Clostridioides difficile (strain R20291) OX=645463 GN=CDR20291_0651 PE=4 SV=1	14	2.56301	2.00305	0.000446043	0.00590968	0.000601603	0.00257578	+	+	24.0708	24.6444	24.7707	27.2829	27.1109	26.7812	26.7961	26.1002	26.5988	26.1514	26.0219	14	14	57.4	6510400000	152	5	6	9	22	18	18	12	11	15	12	14
A0A9R0BHH6	CDR20291_0068	rplD	Large ribosomal subunit protein uL4 OS=Clostridioides difficile (strain R20291) OX=645463 GN=rplD PE=3 SV=1	16	0.511614	2.00217	0.0187937	0.00558537	0.0849141	0.00283117	+	+	29.3365	29.9076	29.2257	29.8639	30.1263	30.0144	31.8403	31.0799	31.556	30.3942	30.423	16	16	60.8	123770000000	678	48	57	45	42	41	38	93	74	81	55	55
A0A9R0BHF7	CDR20291_0057	rplJ	Large ribosomal subunit protein uL10 OS=Clostridioides difficile (strain R20291) OX=645463 GN=rplJ PE=3 SV=1	15	0.336584	1.99275	0.132439	0.00390055	0.295102	0.00622874		+	29.3163	29.9721	29.072	29.6443	29.9077	29.8182	31.7947	30.9229	31.621	30.4195	30.2689	15	15	83.9	91469000000	628	43	46	35	31	36	38	81	71	80	67	47
A0A9R0BNR6	CDR20291_3403	ipk	4-diphosphocytidyl-2-C-methyl-D-erythritol kinase OS=Clostridioides difficile (strain R20291) OX=645463 GN=ipk PE=3 SV=1	17	2.39144	1.98452	0.00124	0.00416327	0.000209392	0.00486255	+	+	24.3035	24.645	24.7207	27.1711	26.965	26.7074	27.0772	25.9469	26.5986	26.2119	26.0998	17	17	58.5	6061600000	173	9	9	11	16	19	17	18	15	18	15	15
A0A9R0BNU1	CDR20291_3426	pyrAB1	Carbamoyl phosphate synthase large chain OS=Clostridioides difficile (strain R20291) OX=645463 GN=pyrAB1 PE=3 SV=1	72	1.88897	1.98287	0.000423208	0.00458065	0.000683215	0.00199862	+	+	25.6323	26.1643	26.1727	27.9557	27.9749	27.7056	28.3584	27.6326	27.9269	27.3514	27.2835	72	34	63.8	44047000000	820	44	53	50	76	71	72	91	74	81	74	74
A0A9R0BHG1	CDR20291_0055	rplK	Large ribosomal subunit protein uL11 OS=Clostridioides difficile (strain R20291) OX=645463 GN=rplK PE=3 SV=1	9	0.34289	1.98104	0.107504	0.00381503	0.270267	0.00587964		+	29.1906	29.8223	28.9429	29.5487	29.7442	29.6915	31.6655	30.7925	31.4409	30.2684	30.0716	9	9	75.9	61433000000	449	34	33	21	17	22	25	66	47	55	50	40
A0A9R0CD30	CDR20291_0078	rplX	Large ribosomal subunit protein uL24 OS=Clostridioides difficile (strain R20291) OX=645463 GN=rplX PE=3 SV=1	10	0.785718	1.95315	0.00535573	0.00388136	0.0282517	0.0037239	+	+	29.5414	30.2279	29.7518	30.4032	30.7913	30.6837	32.2216	31.3568	31.802	30.6735	30.7363	10	10	61.8	85640000000	317	27	24	21	21	24	23	37	33	37	27	26
A0A9R0BHD4	CDR20291_0016	radA	DNA repair protein RadA OS=Clostridioides difficile (strain R20291) OX=645463 GN=radA PE=3 SV=1	27	1.97499	1.93561	0.000574074	0.00443478	0.000440559	0.00442561	+	+	25.0766	25.5225	25.4109	27.4712	27.4059	27.0579	27.7985	26.7374	27.2809	26.7326	26.6328	27	27	60	12113000000	300	15	18	20	27	27	26	33	28	30	28	25
A0A9R0BHH5	CDR20291_0075	rpmC	Large ribosomal subunit protein uL29 OS=Clostridioides difficile (strain R20291) OX=645463 GN=rpmC PE=3 SV=1	7	0.648594	1.91507	0.0248387	0.00492938	0.110844	0.00964226	+	+	29.8692	30.544	29.6291	30.3423	30.8555	30.7902	32.5275	31.5085	31.7515	30.8936	30.8355	7	7	56.7	51215000000	203	18	23	11	11	17	16	23	18	20	16	16
A0A9R0BHI4	CDR20291_0083	rplR	Large ribosomal subunit protein uL18 OS=Clostridioides difficile (strain R20291) OX=645463 GN=rplR PE=3 SV=1	9	0.597737	1.89604	0.0113599	0.00465574	0.0576631	0.00197052	+	+	28.939	29.4241	28.865	29.4045	29.8941	29.7227	31.2161	30.5835	31.1166	30.0559	30.0206	9	9	59	47415000000	218	16	19	13	7	11	10	23	27	32	23	19
A0A9R0BNE1	CDR20291_3242	hemD	uroporphyrinogen-III C-methyltransferase OS=Clostridioides difficile (strain R20291) OX=645463 GN=hemD PE=3 SV=1	31	2.248	1.89404	0.000471483	0.00415094	0.000575343	0.00552602	+	+	24.4907	25.0522	24.9589	27.2289	27.2245	26.7923	27.2534	26.2094	26.721	26.4093	26.2419	31	31	68.5	11011000000	336	15	18	22	30	36	31	31	30	30	31	31
A0A9R0BHC8	CDR20291_0012	ctsR	Transcriptional regulator CtsR OS=Clostridioides difficile (strain R20291) OX=645463 GN=ctsR PE=3 SV=1	9	2.16768	1.88773	0.000629442	0.00420183	0.000402252	0.00342509	+	+	22.722	23.2087	23.2926	25.3436	25.318	25.0648	25.3497	24.5042	25.0327	24.4482	24.4611	9	9	50	1214400000	46	2	2	1	6	4	2	6	5	4	4	5
A0A9R0BM36	CDR20291_2521		Fe-S oxidoreductase OS=Clostridioides difficile (strain R20291) OX=645463 GN=CDR20291_2521 PE=4 SV=1	18	1.80563	1.85718	0.000344444	0.00469421	0.000894102	0.0019702	+	+	23.9908	24.433	24.4904	26.2867	26.1846	25.8598	26.5143	25.8079	26.1635	25.478	25.5957	18	18	53.1	2495300000	113	3	6	5	15	13	10	11	9	10	10	10
A0A9R0BHH4	CDR20291_0084	rpsE	Small ribosomal subunit protein uS5 OS=Clostridioides difficile (strain R20291) OX=645463 GN=rpsE PE=3 SV=1	16	0.838583	1.84875	0.00396285	0.00375	0.0204564	0.00607175	+	+	28.6988	29.3155	28.9433	29.5567	30.005	29.9116	31.2232	30.2468	31.0338	29.9717	29.983	16	16	81.7	73557000000	450	33	40	33	23	30	32	50	41	53	40	37
A0A9R0BJ41	CDR20291_0987	divIVB	Septum site-determining protein MinD OS=Clostridioides difficile (strain R20291) OX=645463 GN=divIVB PE=3 SV=1	25	5.46528	1.84599	0	0.00462626	6.63264e-05	0.00743783	+	+	26.5378	27.1147	27.3187	32.8366	32.4337	32.0967	29.307	28.3233	28.8788	30.7989	30.7124	25	25	71.7	107910000000	522	9	10	15	108	92	88	21	16	17	50	52
A0A9R0BMB6	CDR20291_2628	aspS	Aspartate--tRNA ligase OS=Clostridioides difficile (strain R20291) OX=645463 GN=aspS PE=3 SV=1	30	1.93804	1.8254	0.000708571	0.00456842	0.000367519	0.00691417	+	+	25.6264	25.9741	25.965	27.9262	27.9217	27.5318	28.3078	27.1482	27.5857	27.2061	27.1683	30	30	50.9	15908000000	273	14	16	18	25	28	23	37	23	24	25	22
A0A9R0BJB1	CDR20291_1093	rpsP	Small ribosomal subunit protein bS16 OS=Clostridioides difficile (strain R20291) OX=645463 GN=rpsP PE=3 SV=1	7	0.352896	1.81566	0.111422	0.00406154	0.273432	0.00564739		+	29.0633	29.7186	28.9854	29.3217	29.8432	29.6611	31.4164	30.6052	31.1927	30.0534	30.0495	7	7	66.7	48162000000	206	18	18	14	13	13	13	22	21	21	18	20
A0A9R0BJH4	CDR20291_1144	cobB	NAD-dependent protein deacetylase OS=Clostridioides difficile (strain R20291) OX=645463 GN=cobB PE=3 SV=1	14	2.15282	1.81532	0.000593301	0.00594805	0.000427715	0.00257534	+	+	24.6999	25.2211	25.2418	27.3119	27.2898	27.0196	27.1839	26.4854	26.9395	26.5028	26.4581	14	14	61.6	5265100000	124	8	5	7	12	13	12	15	10	10	10	13
A0A9R0BN28	CDR20291_3030	gapB	Glyceraldehyde-3-phosphate dehydrogenase OS=Clostridioides difficile (strain R20291) OX=645463 GN=gapB PE=3 SV=1	25	1.99374	1.78545	0.000523207	0.00540952	0.001491	0.00175087	+	+	29.4112	29.9592	30.2178	32.0175	31.8724	31.6795	31.6716	31.6929	31.5802	31.1444	31.1698	25	25	84.5	182770000000	931	55	60	77	98	81	86	70	104	78	83	69
A0A9R0BNY3	CDR20291_3537	jag	SpoIIIJ-associated protein OS=Clostridioides difficile (strain R20291) OX=645463 GN=jag PE=4 SV=1	10	0.479158	1.78409	0.0213587	0.00453465	0.0969076	0.00320805	+	+	24.0354	24.7142	24.1519	24.6781	24.9207	24.7402	26.1857	25.7183	26.3498	25.2258	25.0343	10	10	60.2	1234700000	39	4	3	2	2	1	2	5	3	6	4	3
A0A9R0BHG9	CDR20291_0079	rplE	Large ribosomal subunit protein uL5 OS=Clostridioides difficile (strain R20291) OX=645463 GN=rplE PE=3 SV=1	16	0.793527	1.77031	0.00450253	0.00418265	0.0226734	0.0034318	+	+	30.8586	31.5189	31.1256	31.745	32.0764	32.0622	33.2008	32.5201	33.0931	32.0842	32.0708	16	16	77.8	97857000000	304	22	27	25	17	19	22	34	32	34	27	23
A0A9R0CG38	CDR20291_3304	atpD	ATP synthase subunit beta OS=Clostridioides difficile (strain R20291) OX=645463 GN=atpD PE=3 SV=1	38	2.09179	1.76997	0.000314721	0.00509176	0.0010423	0.00885046	+	+	25.7714	26.135	26.5986	28.1764	28.3634	28.2406	28.4845	27.5322	27.7983	27.5447	27.4168	38	38	89.7	33368000000	656	41	40	46	63	63	63	72	52	54	52	59
A0A9R0BL91	CDR20291_2013		ATP-dependent RNA helicase OS=Clostridioides difficile (strain R20291) OX=645463 GN=CDR20291_2013 PE=4 SV=1	18	0.886877	1.75118	0.00274493	0.00542012	0.0161003	0.00287872	+	+	23.1329	23.8597	23.5154	24.2476	24.4662	24.4549	25.4727	24.9226	25.3662	24.3846	24.3617	18	18	52.5	2101000000	102	7	9	8	7	6	5	10	12	14	8	9
A0A9R0CD22	CDR20291_0058	rplL	Large ribosomal subunit protein bL12 OS=Clostridioides difficile (strain R20291) OX=645463 GN=rplL PE=3 SV=1	17	0.18777	1.74608	0.408398	0.00432787	0.472955	0.00527006		+	31.572	32.1644	31.416	31.7746	31.9835	31.9577	33.8078	33.0553	33.5276	32.4768	32.4145	17	17	84.3	290120000000	1566	111	125	84	84	85	96	198	182	224	144	121
A0A9R0BHI0	CDR20291_0077	rplN	Large ribosomal subunit protein uL14 OS=Clostridioides difficile (strain R20291) OX=645463 GN=rplN PE=3 SV=1	10	0.598223	1.73081	0.0136882	0.00470769	0.0671972	0.00416668	+	+	28.9978	29.5069	28.7991	29.4771	29.8578	29.7637	31.1194	30.4349	30.9421	29.9058	29.8035	10	10	66.4	45750000000	172	15	14	9	8	8	11	19	21	21	16	17
A0A9R0BKL1	CDR20291_1734	tyrC	Prephenate dehydrogenase OS=Clostridioides difficile (strain R20291) OX=645463 GN=tyrC PE=4 SV=1	20	3.2461	1.73057	0	0.00684337	0.000161075	0.00153963	+	+	24.5305	25.3043	24.9672	28.3268	28.1087	28.1047	26.7078	26.6527	26.6333	27.0614	26.8682	20	20	75.3	8931800000	199	8	8	6	31	29	29	15	17	12	17	12
A0A9R0CG30	CDR20291_3355	murC	UDP-N-acetylmuramate--L-alanine ligase OS=Clostridioides difficile (strain R20291) OX=645463 GN=murC PE=3 SV=1	26	2.13631	1.72521	0.000843537	0.00456716	0.000307882	0.00427625	+	+	25.7781	26.1391	26.2616	28.3217	28.2924	27.9736	28.2465	27.358	27.7499	27.3505	27.3573	26	26	56.9	25309000000	399	24	23	27	44	38	38	43	33	36	34	31
A0A9R0BL68	CDR20291_1968		LUD domain-containing protein OS=Clostridioides difficile (strain R20291) OX=645463 GN=CDR20291_1968 PE=4 SV=1	13	1.9001	1.71465	0.00101639	0.00492462	0.000243374	0.00760579	+	+	25.3322	25.7813	25.5966	27.5603	27.541	27.3091	27.7595	26.6787	27.4159	26.7376	26.767	13	13	55.2	7298000000	112	5	8	7	13	10	12	10	9	12	10	8
A0A9R0BHH0	CDR20291_0062	rpsL	Small ribosomal subunit protein uS12 OS=Clostridioides difficile (strain R20291) OX=645463 GN=rpsL PE=3 SV=1	11	0.97828	1.71212	0.000664311	0.00701235	0.00217566	0.00150639	+	+	31.2681	31.5963	31.338	32.1911	32.5175	32.4287	33.3599	32.7221	33.2567	32.4218	32.5081	11	11	52.5	269040000000	458	33	38	42	32	34	40	39	42	38	31	51
A0A9R0CE96	CDR20291_1323		Ruberythrin OS=Clostridioides difficile (strain R20291) OX=645463 GN=CDR20291_1323 PE=4 SV=1	9	2.65026	1.70411	0.000525424	0.005725	0.000484724	0.00274131	+	+	27.2982	27.9453	27.7818	30.4558	30.5232	29.997	29.333	29.1098	29.6948	29.2306	29.2373	16	9	63	30399000000	346	13	17	18	45	47	37	25	23	30	31	34
A0A9R0CD44	CDR20291_0119	glmS	Glutamine--fructose-6-phosphate aminotransferase [isomerizing] OS=Clostridioides difficile (strain R20291) OX=645463 GN=glmS PE=3 SV=1	55	1.7267	1.6874	0.000763458	0.00477083	0.00276577	0.00315158	+	+	28.6486	29.1873	29.0426	30.9537	30.827	30.278	31.0278	30.2973	30.6156	30.1135	30.1062	55	55	87.2	199890000000	1924	112	128	127	219	181	164	196	155	180	178	155
A0A9R0CG21	CDR20291_3325	gtaB	UTP--glucose-1-phosphate uridylyltransferase OS=Clostridioides difficile (strain R20291) OX=645463 GN=gtaB PE=3 SV=1	30	2.02427	1.65424	0.000517745	0.00541372	0.00151598	0.0116223	+	+	24.7772	25.1358	25.555	27.1202	27.4384	26.9822	27.3734	26.3464	26.711	26.4036	26.4189	30	28	62	10768000000	300	16	14	24	35	36	33	28	23	25	23	23
A0A9R0BJJ3	CDR20291_1167	rimO	Ribosomal protein uS12 methylthiotransferase RimO OS=Clostridioides difficile (strain R20291) OX=645463 GN=rimO PE=3 SV=1	23	1.74202	1.63645	0.00034349	0.0045551	0.000897949	0.0039287	+	+	24.2907	24.5896	24.7028	26.4867	26.3496	25.9729	26.5748	25.729	26.1886	25.7169	25.5695	23	23	59.5	5499100000	186	9	9	14	17	18	17	22	16	18	17	18
A0A9R0BJI8	CDR20291_1159	comR	Polyribonucleotide nucleotidyltransferase OS=Clostridioides difficile (strain R20291) OX=645463 GN=comR PE=3 SV=1	43	0.599073	1.63297	0.00597858	0.00437086	0.0313041	0.00515056	+	+	25.702	26.1219	25.5099	26.3382	26.4483	26.3445	27.7893	26.9889	27.4545	26.543	26.5588	43	43	59.3	12871000000	341	25	28	23	23	27	23	44	30	37	27	28
A0A9R0BNM8	CDR20291_3351	prs	Ribose-phosphate pyrophosphokinase OS=Clostridioides difficile (strain R20291) OX=645463 GN=prs PE=3 SV=1	22	2.34657	1.61878	0.000347339	0.00445128	0.000885693	0.00726517	+	+	27.992	28.7088	28.2725	30.8987	30.7568	30.3576	30.3608	29.5157	29.9532	29.7235	29.6598	22	22	79.1	89612000000	581	28	35	25	73	65	65	53	45	51	50	48
A0A9R0CG36	CDR20291_3233	uvrA	UvrABC system protein A OS=Clostridioides difficile (strain R20291) OX=645463 GN=uvrA PE=3 SV=1	48	1.44481	1.60973	0.000373494	0.00503297	0.000798363	0.00305969	+	+	24.2554	24.5918	24.6429	26.1204	25.9343	25.7697	26.4577	25.7008	26.1608	25.5191	25.4809	48	48	62.8	7761500000	360	19	21	24	36	31	37	39	34	35	30	30
A0A9R0BI86	CDR20291_0484		HTH arsR-type domain-containing protein OS=Clostridioides difficile (strain R20291) OX=645463 GN=CDR20291_0484 PE=4 SV=1	11	1.32738	1.57697	0.000283105	0.00480556	0.00128894	0.0023748	+	+	26.4667	27.0103	26.7017	28.1251	28.0752	27.9606	28.5574	27.986	28.3663	27.6527	27.5538	11	11	63.1	14584000000	187	14	16	15	16	18	15	18	14	18	16	15
A0A9R0CE03	CDR20291_1097	rplS	Large ribosomal subunit protein bL19 OS=Clostridioides difficile (strain R20291) OX=645463 GN=rplS PE=3 SV=1	13	0.505489	1.57656	0.0260846	0.00380403	0.115197	0.00587975	+	+	29.6926	30.2719	29.5689	30.11	30.5493	30.3906	31.7847	31.0965	31.3819	30.5336	30.4824	13	13	62.9	66115000000	319	22	21	26	19	28	23	38	34	36	26	29
A0A9R0BHE4	CDR20291_0039	proS	Proline--tRNA ligase OS=Clostridioides difficile (strain R20291) OX=645463 GN=proS PE=3 SV=1	43	1.64167	1.55689	0.000493042	0.00442953	0.00172112	0.00502047	+	+	29.1195	29.6671	29.6564	31.3027	31.1834	30.8819	31.3647	30.6412	31.1078	30.4591	30.4862	43	43	68.2	263950000000	1703	112	114	134	161	162	153	146	137	152	156	145
A0A9R0CER6	CDR20291_1859	accA	Acetyl-coenzyme A carboxylase carboxyl transferase subunit alpha OS=Clostridioides difficile (strain R20291) OX=645463 GN=accA PE=3 SV=1	20	1.21219	1.54584	0.000506122	0.00511732	0.00159244	0.00300464	+	+	24.9765	25.5197	25.2325	26.4601	26.4979	26.4073	27.0701	26.4479	26.8483	26.002	26.0419	20	20	51.3	6021400000	128	7	6	4	18	13	13	12	13	17	9	10
A0A9R0CG40	CDR20291_3333	hupA	DNA-binding protein HU OS=Clostridioides difficile (strain R20291) OX=645463 GN=hupA PE=3 SV=1	8	0.614154	1.54397	0.0258188	0.00514014	0.114786	0.00883192	+	+	27.9579	28.5025	27.968	28.264	28.976	29.0308	30.1117	29.1886	29.76	28.9171	28.8464	8	8	72.8	28326000000	211	15	18	14	11	14	14	25	18	25	19	18
A0A9R0BM99	CDR20291_2638		Radical SAM family protein OS=Clostridioides difficile (strain R20291) OX=645463 GN=CDR20291_2638 PE=3 SV=1	33	1.52721	1.54321	0.000326316	0.00419048	0.00099323	0.0054787	+	+	28.3913	28.865	28.55	30.2468	30.2304	29.9107	30.5627	29.7107	30.1625	29.5429	29.4709	33	33	58.6	55937000000	537	40	41	42	48	54	44	49	45	44	45	48
A0A9R0BHE5	CDR20291_0041	cysS	Cysteine--tRNA ligase OS=Clostridioides difficile (strain R20291) OX=645463 GN=cysS PE=3 SV=1	28	1.65344	1.5272	0.000832215	0.00473333	0.000310385	0.00192688	+	+	24.5517	24.7861	24.827	26.5399	26.4267	26.1585	26.5989	25.9347	26.2128	25.7759	25.8041	28	28	62.3	6978600000	264	18	19	16	25	22	25	22	21	26	24	24
A0A9R0BJ59	CDR20291_0982	mreB2	Cell shape-determining protein MreB OS=Clostridioides difficile (strain R20291) OX=645463 GN=mreB2 PE=3 SV=1	34	1.82392	1.52665	0.000427586	0.00463636	0.000669754	0.00419775	+	+	31.1012	31.5294	31.6058	33.4031	33.2724	33.0327	33.2654	32.5548	32.9961	32.6251	32.4639	34	33	73.9	221000000000	1229	71	73	83	132	131	115	109	95	108	112	102
A0A9R0CD27	CDR20291_0074	rplP	Large ribosomal subunit protein uL16 OS=Clostridioides difficile (strain R20291) OX=645463 GN=rplP PE=3 SV=1	10	0.474801	1.51079	0.00619242	0.00408669	0.0319471	0.00561452	+	+	28.9609	29.35	28.9348	29.4372	29.6201	29.6127	31.0168	30.1707	30.5906	29.6672	29.7013	10	10	60.8	35496000000	425	21	28	20	29	29	28	57	45	61	37	36
A0A9R0BHQ4	CDR20291_0198	guaA	GMP synthase [glutamine-hydrolyzing] OS=Clostridioides difficile (strain R20291) OX=645463 GN=guaA PE=3 SV=1	30	1.49068	1.50823	0.000622517	0.00403524	0.00267941	0.00351066	+	+	26.1428	26.5066	26.4819	28.1586	27.9386	27.5062	28.2699	27.5281	27.858	27.3659	27.3492	30	30	52.6	27448000000	416	23	27	29	42	41	33	43	36	36	33	39
A0A9R0BHY9	CDR20291_0333	pcrA	DNA 3-5 helicase OS=Clostridioides difficile (strain R20291) OX=645463 GN=pcrA PE=3 SV=1	38	2.05044	1.50802	0.000751515	0.00407111	0.000347503	0.00348492	+	+	24.5015	24.9077	24.8141	27.0209	26.7943	26.5595	26.5623	25.8478	26.3374	26.035	25.9158	38	38	55.4	11655000000	375	24	24	25	36	36	38	29	32	33	36	31
A0A9R0BNQ7	CDR20291_3324	rho	Transcription termination factor Rho OS=Clostridioides difficile (strain R20291) OX=645463 GN=rho PE=3 SV=1	25	0.647128	1.50657	0.00556607	0.00435644	0.0289416	0.00518606	+	+	23.7702	24.2145	23.6455	24.3826	24.6866	24.5024	25.7078	24.9901	25.4521	24.5251	24.4208	25	25	55.8	2779000000	167	11	14	11	12	10	16	21	17	20	12	12
A0A9R0CDS4	CDR20291_0802		ABC transporter, substrate-binding lipoprotein OS=Clostridioides difficile (strain R20291) OX=645463 GN=CDR20291_0802 PE=4 SV=1	19	1.7114	1.48866	0.000531049	0.00546667	0.00145951	0.00243243	+	+	24.0633	24.8156	24.4178	26.1263	26.1008	26.2038	25.9608	25.9254	25.8765	25.5436	25.5134	19	19	72.1	4139900000	158	10	14	12	17	13	14	11	18	14	13	13
A0A9R0BLR5	CDR20291_2339	rpsU	Small ribosomal subunit protein bS21 OS=Clostridioides difficile (strain R20291) OX=645463 GN=rpsU PE=3 SV=1	7	0.982917	1.48712	0.000460967	0.00389787	0.00196137	0.00370866	+	+	29.1505	29.5719	29.2356	30.2936	30.3842	30.2289	31.1273	30.4161	30.876	29.9802	29.9124	7	7	59.3	51912000000	116	10	10	13	8	11	10	10	11	9	7	8
A0A9R0BJK8	CDR20291_1199		peptidylprolyl isomerase OS=Clostridioides difficile (strain R20291) OX=645463 GN=CDR20291_1199 PE=4 SV=1	38	1.9868	1.47821	0.000361516	0.00467176	0.000845212	0.00419004	+	+	28.6578	29.128	28.9578	31.1875	30.9263	30.5902	30.7569	30.0271	30.3943	30.1296	30.1123	38	38	84.7	193650000000	896	55	65	61	95	95	76	75	68	83	85	74
A0A9R0CD18	CDR20291_0066	rpsJ	Small ribosomal subunit protein uS10 OS=Clostridioides difficile (strain R20291) OX=645463 GN=rpsJ PE=3 SV=1	10	0.137791	1.46983	0.434416	0.00474419	0.485873	0.00413113		+	29.6023	30.1213	29.7429	29.7924	30.1049	29.9825	31.5447	30.9081	31.4231	30.4089	30.3045	10	10	60.2	80461000000	235	20	21	19	15	19	17	21	27	26	19	19
A0A9R0BHH1	CDR20291_0071	rpsS	Small ribosomal subunit protein uS19 OS=Clostridioides difficile (strain R20291) OX=645463 GN=rpsS PE=3 SV=1	12	0.444127	1.45854	0.0108986	0.00604255	0.0568721	0.00165436	+	+	30.0986	30.4153	30.2215	30.44	30.9237	30.7041	31.9652	31.3848	31.7609	30.8367	30.802	12	12	69.9	109970000000	547	35	38	39	33	44	42	63	58	57	53	46
A0A9R0BNJ6	CDR20291_3317		Low molecular weight protein-tyrosine-phosphatase OS=Clostridioides difficile (strain R20291) OX=645463 GN=CDR20291_3317 PE=3 SV=1	8	2.38096	1.45826	0	0.00526437	5.1453e-05	0.00292952	+	+	24.1092	23.8372	24.1733	26.2853	26.557	26.4204	25.7624	25.1055	25.6267	25.2941	25.4947	8	8	51	1325600000	32	1	2	0	6	7	4	3	2	2	1	2
A0A9R0CG95	CDR20291_3383		Signal peptidase II OS=Clostridioides difficile (strain R20291) OX=645463 GN=CDR20291_3383 PE=4 SV=1	15	1.76524	1.45667	0.000455882	0.00450794	0.000592205	0.00201642	+	+	25.9009	26.2313	26.0454	28.0555	27.8779	27.5399	27.7949	27.1803	27.5725	27.1237	27.1757	15	15	50.8	8971600000	183	11	15	11	16	18	17	18	16	17	14	16
A0A9R0BJN4	CDR20291_1147	rimP	Ribosome maturation factor RimP OS=Clostridioides difficile (strain R20291) OX=645463 GN=rimP PE=3 SV=1	7	0.702459	1.4504	0.0036125	0.006	0.0195662	0.000990447	+	+	27.0892	27.4519	27.0151	27.6442	28.0793	27.9401	28.8232	28.481	28.6032	27.8093	27.8826	7	7	56.2	7796700000	108	8	9	10	7	10	10	9	11	9	9	8
A0A9R0BM89	CDR20291_2570	nifJ	Pyruvate:ferredoxin oxidoreductase OS=Clostridioides difficile (strain R20291) OX=645463 GN=nifJ PE=3 SV=1	87	1.87603	1.4496	0.000447653	0.00523429	0.000597816	0.00293877	+	+	31.0001	31.445	31.2997	33.3391	33.1683	32.8655	33.0154	32.386	32.6922	32.3671	32.3235	87	87	68.9	1180600000000	4327	269	311	291	471	441	414	362	335	355	387	355
A0A9R0BNX5	CDR20291_3524		Amino acid aminotransferase OS=Clostridioides difficile (strain R20291) OX=645463 GN=CDR20291_3524 PE=4 SV=1	38	1.98697	1.44862	0.000435088	0.00370787	0.000632669	0.00610752	+	+	29.8447	30.0205	30.4132	32.2188	32.1737	31.8468	31.9673	31.2667	31.3902	31.2788	31.246	38	38	81.4	349480000000	2392	134	136	165	260	264	243	216	193	177	216	208
A0A9R0BL65	CDR20291_2035	ispG	4-hydroxy-3-methylbut-2-en-1-yl diphosphate synthase (flavodoxin) OS=Clostridioides difficile (strain R20291) OX=645463 GN=ispG PE=3 SV=1	19	1.55199	1.43057	0.000276169	0.00429474	0.00134694	0.00461857	+	+	24.5006	24.8825	24.8001	26.4976	26.3656	25.976	26.4875	25.737	26.2504	25.7616	25.6115	19	19	58.4	4901400000	166	12	12	11	18	17	16	14	17	17	9	12
A0A9R0BHG3	CDR20291_0060	rpoB	DNA-directed RNA polymerase subunit beta OS=Clostridioides difficile (strain R20291) OX=645463 GN=rpoB PE=3 SV=1	61	1.15893	1.40768	0.000723338	0.0039759	0.00314234	0.00568896	+	+	25.4027	25.8795	25.7777	26.8997	27.0043	26.6327	27.4254	26.6869	27.1706	26.4827	26.4594	61	61	55.7	20698000000	509	35	43	39	39	44	38	52	44	58	38	42
A0A9R0BLR1	CDR20291_2360	lepA	Elongation factor 4 OS=Clostridioides difficile (strain R20291) OX=645463 GN=lepA PE=3 SV=1	30	1.35624	1.40611	0.00237342	0.00778657	0.0113157	0.0187879	+	+	25.0195	25.6292	26.0457	26.9254	27.034	26.8038	27.3301	26.5829	26.9997	26.4083	26.3637	30	30	63.7	10698000000	301	20	23	26	21	26	28	31	27	27	21	27
A0A9R0BK31	CDR20291_1373		Rubrerythrin OS=Clostridioides difficile (strain R20291) OX=645463 GN=CDR20291_1373 PE=4 SV=1	24	2.51889	1.39361	0.000867133	0.0071	0.000289263	0.00150409	+	+	31.0287	31.585	31.3904	34.06	33.9042	33.5967	32.7458	32.5876	32.8516	32.8514	32.8646	24	17	73.5	468040000000	4669	212	276	264	604	550	551	323	358	384	371	434
A0A9R0BL57	CDR20291_2078		Probable amino-acid ABC transporter, ATP-binding protein OS=Clostridioides difficile (strain R20291) OX=645463 GN=CDR20291_2078 PE=4 SV=1	14	1.75661	1.38797	0.000740506	0.00507981	0.0029793	0.00897033	+	+	25.2793	25.9031	25.943	27.6662	27.5966	27.1324	27.4398	26.7539	27.0956	26.9256	26.7372	14	14	62.2	5812000000	209	10	14	13	23	24	19	15	17	21	17	20
A0A9R0CEN0	CDR20291_1732	aroE	Shikimate dehydrogenase (NADP(+)) OS=Clostridioides difficile (strain R20291) OX=645463 GN=aroE PE=3 SV=1	12	1.87291	1.38772	0.000765432	0.00709677	0.000338227	0.00118571	+	+	22.6319	23.1338	22.9202	24.7321	24.6574	24.9152	24.2494	24.4444	24.1552	24.1897	23.9803	12	12	52	1036900000	52	3	5	2	6	5	8	3	6	3	5	3
A0A9R0CFA0	CDR20291_2503		Cell-division initiation protein OS=Clostridioides difficile (strain R20291) OX=645463 GN=CDR20291_2503 PE=3 SV=1	11	1.33611	1.38614	0.000470588	0.00441935	0.00189192	0.00665499	+	+	26.7153	27.3078	26.9864	28.4701	28.2584	28.2894	28.6776	27.9895	28.5009	27.9243	27.8061	11	11	62.9	12435000000	134	10	12	10	12	12	11	10	11	14	11	11
A0A9R0BML7	CDR20291_2778	celF	6-phospho-beta-glucosidase OS=Clostridioides difficile (strain R20291) OX=645463 GN=celF PE=3 SV=1	42	1.77275	1.36699	0.000854599	0.00536907	0.00353551	0.011872	+	+	27.5808	27.8754	28.4636	29.8345	29.9043	29.4994	29.6472	29.0472	29.3264	29.0127	28.9568	42	42	70.6	101390000000	818	46	53	62	88	93	87	75	61	63	69	65
A0A9R0BKI5	CDR20291_1644	hgdC	(R)-2-hydroxyglutaryl-CoA dehydratase alpha-subunit OS=Clostridioides difficile (strain R20291) OX=645463 GN=hgdC PE=4 SV=1	21	1.8715	1.36549	0.000629816	0.00945963	0.00254191	0.0239351	+	+	26.2659	26.8428	27.1838	28.6937	28.7263	28.4869	28.6632	27.7338	27.9918	27.8624	27.7856	21	21	68.9	25110000000	372	16	21	25	40	46	41	40	27	32	33	28
A0A9R0CFB0	CDR20291_2341		tRNA (N(6)-L-threonylcarbamoyladenosine(37)-C(2))-methylthiotransferase OS=Clostridioides difficile (strain R20291) OX=645463 GN=CDR20291_2341 PE=4 SV=1	23	1.59767	1.36072	0.000396166	0.00491845	0.0007314	0.0107326	+	+	24.7758	25.2305	24.9473	26.7549	26.6082	26.3834	26.8207	25.8823	26.3327	25.9684	25.9196	23	23	51.4	4342500000	142	9	8	8	13	15	15	15	13	12	12	15
A0A9R0BN83	CDR20291_3105	prdC	Electron transfer protein OS=Clostridioides difficile (strain R20291) OX=645463 GN=prdC PE=4 SV=1	21	1.79813	1.358	0.000280543	0.00572	0.00130393	0.0123653	+	+	26.9601	27.3174	27.1992	29.2613	29.0236	28.5863	29.0408	28.0176	28.4924	28.2304	28.1867	21	21	63.2	11200000000	237	15	15	15	25	24	18	26	18	20	22	19
A0A9R0BJE0	CDR20291_1092	ffh	Signal recognition particle protein OS=Clostridioides difficile (strain R20291) OX=645463 GN=ffh PE=3 SV=1	20	1.38369	1.3546	0.00220214	0.00493966	0.00918731	0.0107126	+	+	23.7127	24.5121	24.5569	25.4445	25.7946	25.6936	25.8363	25.4154	25.5937	25.1168	25.0748	20	20	63.3	3592800000	145	10	11	9	13	13	14	15	13	15	11	10
A0A9R0BMB3	CDR20291_2682	slpA	Cell surface protein (S-layer protein) OS=Clostridioides difficile (strain R20291) OX=645463 GN=slpA PE=4 SV=1	38	1.83784	1.35262	0.000717791	0.00490703	0.00322782	0.00973671	+	+	24.622	24.9474	25.0302	26.4372	26.445	27.2311	26.7024	25.7951	26.16	25.9942	25.9301	38	38	61.3	6935600000	238	14	14	16	25	19	31	23	17	21	23	19
A0A9R0BKF4	CDR20291_1631		Vitamin B12 dependent methionine synthase, activation domain OS=Clostridioides difficile (strain R20291) OX=645463 GN=CDR20291_1631 PE=4 SV=1	8	1.68029	1.34752	0.000639175	0.00395518	0.000399385	0.00612083	+	+	24.2237	24.5765	24.3466	26.2093	26.1401	25.8381	26.1707	25.3803	25.6382	25.3019	25.2682	8	8	50	1835900000	80	4	6	5	10	9	9	6	7	7	6	7
A0A9R0BID1	CDR20291_0507	gapN	NADP-dependent glyceraldehyde-3-phosphate dehydrogenase OS=Clostridioides difficile (strain R20291) OX=645463 GN=gapN PE=3 SV=1	15	1.11694	1.34525	0.00627633	0.0133931	0.0330541	0.031826	+	+	25.5577	26.0723	26.66	27.3964	27.3154	26.9291	27.7698	26.9121	27.6439	26.9745	26.921	15	15	50.6	2757200000	69	2	3	10	3	5	2	10	6	8	7	7
A0A9R0CE33	CDR20291_1166		ATP/GTP binding protein OS=Clostridioides difficile (strain R20291) OX=645463 GN=CDR20291_1166 PE=4 SV=1	19	1.61916	1.34094	0.000667851	0.00427184	0.0021624	0.00531761	+	+	23.8798	24.4441	23.953	25.9251	25.7805	25.4287	25.6732	25.1113	25.5152	25.0918	24.9261	19	19	64.8	3409900000	147	11	12	9	14	12	14	11	12	15	13	13
A0A9R0CFL0	CDR20291_2659	rkpK	UDP-glucose 6-dehydrogenase OS=Clostridioides difficile (strain R20291) OX=645463 GN=rkpK PE=3 SV=1	23	1.66057	1.33633	0.000285714	0.00434211	0.00127843	0.00525678	+	+	24.2595	24.6459	24.5445	26.4146	26.1868	25.8302	26.1575	25.427	25.8745	25.6232	25.4747	23	23	57.7	4240400000	155	12	10	10	17	16	13	11	12	11	13	17
A0A9R0CF48	CDR20291_2126		Radical SAM superfamily lipoprotein OS=Clostridioides difficile (strain R20291) OX=645463 GN=CDR20291_2126 PE=4 SV=1	19	1.47608	1.33331	0.000383901	0.00402439	0.000777118	0.00566927	+	+	24.5289	24.7963	24.7182	26.294	26.2994	25.8782	26.2207	25.5485	26.2742	25.6199	25.5611	19	19	61.6	4661400000	178	11	15	13	15	15	13	15	14	20	17	13
A0A9R0CG51	CDR20291_3334		Bifunctional protein OS=Clostridioides difficile (strain R20291) OX=645463 GN=CDR20291_3334 PE=4 SV=1	27	1.47043	1.33141	0.000467043	0.00524242	0.00190891	0.00224099	+	+	26.3279	26.846	26.6389	28.2628	28.1492	27.8121	27.9637	27.7187	28.1247	27.4892	27.4358	27	27	52.1	12887000000	307	13	18	16	32	36	30	30	28	39	25	21
A0A9R0BN87	CDR20291_3084	asd	Aspartate-semialdehyde dehydrogenase OS=Clostridioides difficile (strain R20291) OX=645463 GN=asd PE=3 SV=1	22	1.71906	1.32	0.000677596	0.00493703	0.000383804	0.00756124	+	+	26.8452	27.1393	27.1857	28.9281	28.8457	28.5535	28.835	28.0113	28.2838	28.1362	28.0339	22	22	71.5	28369000000	400	27	26	30	37	43	39	36	34	33	33	34
A0A9R0BNC3	CDR20291_3172		DUF3783 domain-containing protein OS=Clostridioides difficile (strain R20291) OX=645463 GN=CDR20291_3172 PE=4 SV=1	7	1.67593	1.31471	0.000506122	0.00443127	0.000516753	0.00660417	+	+	24.2344	24.3889	24.5633	26.1371	26.2631	25.8141	26.177	25.4242	25.5295	25.3609	25.4809	7	7	52.4	1782000000	56	3	4	3	5	5	6	7	5	5	5	4
A0A9R0BNI7	CDR20291_3301		CBS domain-containing protein OS=Clostridioides difficile (strain R20291) OX=645463 GN=CDR20291_3301 PE=4 SV=1	8	2.14651	1.31336	0.000318766	0.0175821	0.00103435	0.0443778	+	+	23.0282	23.728	23.6618	25.6027	25.8282	25.4266	25.5761	24.4116	24.3703	24.6574	24.6919	8	8	62.7	1322200000	43	3	3	3	5	5	4	3	3	3	3	3
A0A9R0BHI2	CDR20291_0082	rplF	Large ribosomal subunit protein uL6 OS=Clostridioides difficile (strain R20291) OX=645463 GN=rplF PE=3 SV=1	17	0.402035	1.30335	0.0264392	0.00502088	0.115935	0.00924863	+	+	29.9364	30.4673	29.8587	30.384	30.5967	30.4877	31.7255	31.0335	31.4134	30.6793	30.5421	17	17	70.6	119250000000	1098	77	85	78	71	71	88	141	97	132	88	88
A0A9R0BJE6	CDR20291_1094	khpA	RNA-binding protein KhpA OS=Clostridioides difficile (strain R20291) OX=645463 GN=khpA PE=3 SV=1	4	0.364904	1.29344	0.0223635	0.00489593	0.100094	0.00974975	+	+	24.0623	24.4359	23.876	24.4044	24.5673	24.4972	25.6136	24.9692	25.6717	24.6948	24.9295	4	4	57.3	856030000	22	3	2	1	0	0	1	2	3	5	3	1
A0A9R0BKK6	CDR20291_1733	aroK	Shikimate kinase OS=Clostridioides difficile (strain R20291) OX=645463 GN=aroK PE=3 SV=1	14	2.89777	1.2859	0.000367953	0.0207203	0.000813244	0.0496866	+	+	22.7473	23.289	23.6933	25.8168	26.3344	26.2717	25.2472	24.339	24.001	24.8823	24.9262	14	14	67.2	2642300000	88	2	2	4	10	11	15	9	6	4	7	9
A0A9R0BNS3	CDR20291_3440		ATPase OS=Clostridioides difficile (strain R20291) OX=645463 GN=CDR20291_3440 PE=4 SV=1	11	1.43463	1.28305	0.000732394	0.00499769	0.00305656	0.00930668	+	+	23.3535	23.7991	23.4268	25.257	24.98	24.6462	25.003	24.3408	25.0848	24.3024	24.1618	11	11	50.8	983830000	66	6	3	4	7	8	6	6	6	5	7	4
A0A9R0BKJ9	CDR20291_1728	aroB	3-dehydroquinate synthase OS=Clostridioides difficile (strain R20291) OX=645463 GN=aroB PE=3 SV=1	17	1.85501	1.27962	0.00053913	0.00425	0.000461673	0.00471072	+	+	23.3863	23.888	23.6809	25.3654	25.4561	25.6987	24.9628	25.2112	24.62	24.646	24.5954	17	17	55.9	2188200000	92	3	6	5	10	9	12	6	12	7	7	11
A0A9R0BJ82	CDR20291_1020	fabG	3-oxoacyl-[acyl-carrier-protein] reductase OS=Clostridioides difficile (strain R20291) OX=645463 GN=fabG PE=3 SV=1	17	2.15528	1.27445	0.000450909	0.00446272	0.000593046	0.0072157	+	+	27.5662	28.0322	27.9977	30.2673	30.0712	29.7234	29.4987	28.7966	29.1242	29.041	28.991	17	17	72.7	32493000000	325	20	20	22	44	36	30	28	29	24	23	27
A0A9R0CD07	CDR20291_0014	mcsB	Protein-arginine kinase OS=Clostridioides difficile (strain R20291) OX=645463 GN=mcsB PE=3 SV=1	20	2.03813	1.27265	0.00125253	0.00554054	0.000202598	0.00242313	+	+	25.6999	26.1487	25.8392	28.0607	27.9658	27.7757	27.3055	26.9058	27.2946	27.0847	26.9344	20	20	58.9	9456200000	189	10	13	8	26	21	22	14	18	16	15	13
A0A9R0BJ53	CDR20291_0986	minC	Probable septum site-determining protein MinC OS=Clostridioides difficile (strain R20291) OX=645463 GN=minC PE=3 SV=1	10	1.94996	1.2688	0.000462687	0.00476265	0.000581777	0.00412513	+	+	23.8691	24.2718	24.2749	26.3002	26.1503	25.8152	25.6912	25.1113	25.4197	25.3449	25.1707	10	10	57.7	2474600000	93	6	7	6	10	9	9	8	6	7	6	9
A0A9R0BIG5	CDR20291_0570		GntR-family transcriptional regulator OS=Clostridioides difficile (strain R20291) OX=645463 GN=CDR20291_0570 PE=4 SV=1	11	1.61107	1.26783	0.000325459	0.00478761	0.000999626	0.0101894	+	+	23.9784	24.4601	24.4458	26.0959	25.8638	25.7578	25.9751	25.1914	25.5213	25.1378	25.1978	11	11	57.5	2297300000	79	8	6	5	8	7	7	8	8	5	5	7
A0A9R0BND3	CDR20291_3227	hymA	Iron-only hydrogenase, electron-transferring subunit OS=Clostridioides difficile (strain R20291) OX=645463 GN=hymA PE=3 SV=1	7	1.67664	1.26471	0.000297362	0.00919745	0.00117161	0.0228381	+	+	25.2122	25.6402	25.4923	27.2732	27.2953	26.8061	27.192	26.0839	26.8629	26.2394	26.244	7	7	51.5	3281000000	87	5	6	7	8	7	8	9	7	9	6	8
A0A9R0BMN3	CDR20291_2800	adhE	Aldehyde-alcohol dehydrogenase OS=Clostridioides difficile (strain R20291) OX=645463 GN=adhE PE=3 SV=1	87	1.77288	1.25141	0.000837838	0.0044375	0.000309717	0.00213263	+	+	30.8158	31.1945	30.9278	32.892	32.8124	32.5524	32.417	31.9627	32.3127	31.9567	31.9262	87	82	86.5	1036600000000	5806	374	405	356	631	642	585	494	467	509	470	469
A0A9R0CFA7	CDR20291_2518	glyC	Glycerol-3-phosphate dehydrogenase [NAD(P)+] OS=Clostridioides difficile (strain R20291) OX=645463 GN=glyC PE=3 SV=1	16	2.59044	1.22269	0.000563636	0.00377143	0.000450937	0.0060043	+	+	24.5339	24.6299	25.1707	27.589	27.4177	27.0991	26.1901	25.7892	26.0233	26.3266	26.2272	16	16	50.4	5303500000	118	4	5	6	20	18	17	11	6	9	9	8
A0A9R0BI34	CDR20291_0371	etfB1	Electron transfer flavoprotein small subunit OS=Clostridioides difficile (strain R20291) OX=645463 GN=etfB1 PE=3 SV=1	22	1.41334	1.21808	0.00198269	0.0081139	0.00717972	0.0198392	+	+	29.2337	29.6935	30.111	31.1261	31.2776	30.8744	31.2736	30.5797	30.8391	30.5808	30.5347	22	20	77.4	138450000000	680	40	45	55	55	63	66	77	58	58	58	56
A0A9R0CD36	CDR20291_0111	ptb	Phosphate butyryltransferase OS=Clostridioides difficile (strain R20291) OX=645463 GN=ptb PE=3 SV=1	20	2.61023	1.2164	0.00142529	0.00382609	0.000167448	0.00586099	+	+	28.9373	28.9614	29.3166	31.8601	31.7954	31.3904	30.6683	30.063	30.1331	30.5847	30.5628	20	20	66.2	55898000000	330	19	17	19	40	42	42	27	22	20	29	30
A0A9R0BNS0	CDR20291_3447		ABC transporter, ATP-binding protein OS=Clostridioides difficile (strain R20291) OX=645463 GN=CDR20291_3447 PE=4 SV=1	15	1.67321	1.20744	0.000508197	0.00568944	0.00158974	0.00275994	+	+	25.505	26.0362	25.6909	27.6649	27.4541	27.1326	27.1064	26.7724	26.9755	26.6296	26.738	15	15	60.7	8162200000	205	17	14	11	23	22	15	16	16	17	20	15
A0A9R0BM09	CDR20291_2502	ileS	Isoleucine--tRNA ligase OS=Clostridioides difficile (strain R20291) OX=645463 GN=ileS PE=3 SV=1	75	1.62664	1.20448	0.000291765	0.00488699	0.00125884	0.0108441	+	+	26.5721	26.9601	26.6691	28.6566	28.3315	28.0932	28.2967	27.4797	28.0384	27.6422	27.5983	75	75	65.6	53999000000	899	63	69	61	91	83	79	83	70	83	76	70
A0A9R0BHK1	CDR20291_0106	nrdD	Anaerobic ribonucleoside-triphosphate reductase OS=Clostridioides difficile (strain R20291) OX=645463 GN=nrdD PE=4 SV=1	49	1.16848	1.20278	0.000298077	0.0048	0.00116594	0.00406737	+	+	27.4213	27.8791	27.5542	28.745	28.8631	28.7519	29.0818	28.5596	28.8216	28.3424	28.3002	49	49	69.6	61051000000	810	62	70	66	64	64	71	69	69	73	69	67
A0A9R0CD62	CDR20291_0178		Cyclopropane-fatty-acyl-phospholipid synthase OS=Clostridioides difficile (strain R20291) OX=645463 GN=CDR20291_0178 PE=3 SV=1	27	1.70751	1.19546	0	0.00493913	2.69447e-06	0.00182037	+	+	27.6865	27.5948	27.5864	29.2708	29.3724	29.347	29.1279	28.5985	28.7276	28.5355	28.576	27	27	64.8	14237000000	223	13	16	18	21	24	20	18	20	20	19	19
A0A9R0BJ13	CDR20291_0911	etfB2	Electron transfer flavoprotein small subunit OS=Clostridioides difficile (strain R20291) OX=645463 GN=etfB2 PE=4 SV=1	21	1.34354	1.18751	0.000310777	0.00514607	0.00105347	0.00300357	+	+	25.721	26.1631	26.1796	27.3725	27.4465	27.2753	27.4189	27.1412	27.0661	26.8646	26.8132	21	21	78.5	11633000000	261	20	21	26	23	21	23	20	25	19	23	23
A0A9R0BHJ8	CDR20291_0115		Oxidoreductase, thiamine diP-binding subunit OS=Clostridioides difficile (strain R20291) OX=645463 GN=CDR20291_0115 PE=4 SV=1	28	1.41311	1.18525	0.000433566	0.00487649	0.000660703	0.00404188	+	+	29.1271	29.262	29.4143	30.8625	30.7308	30.4495	30.789	30.1652	30.405	30.137	30.0678	28	28	91.6	119560000000	1534	102	93	109	155	144	137	155	136	130	128	126
A0A9R0BL74	CDR20291_2027		2-nitropropane dioxygenase OS=Clostridioides difficile (strain R20291) OX=645463 GN=CDR20291_2027 PE=4 SV=1	16	1.33565	1.18411	0.000688645	0.00496618	0.00198891	0.00835311	+	+	26.2097	26.7291	26.6313	27.9716	27.9369	27.6685	28.0367	27.3962	27.6895	27.3722	27.2803	16	16	58.4	10526000000	164	9	11	10	13	15	15	20	14	14	13	16
A0A9R0BJ29	CDR20291_0945		Peptidase OS=Clostridioides difficile (strain R20291) OX=645463 GN=CDR20291_0945 PE=4 SV=1	19	1.56816	1.18395	0.000641638	0.00469744	0.00239074	0.00316995	+	+	26.6644	27.0817	26.5172	28.5786	28.3455	28.0436	28.0481	27.7843	27.9827	27.6602	27.6972	19	19	54.2	14339000000	250	17	21	16	24	25	21	21	20	25	21	21
A0A9R0BMC6	CDR20291_2643	ptsI	Phosphoenolpyruvate-protein phosphotransferase OS=Clostridioides difficile (strain R20291) OX=645463 GN=ptsI PE=3 SV=1	52	2.07097	1.18185	0.000496	0.00538824	0.000527979	0.00288887	+	+	28.3138	28.6841	28.6646	30.9285	30.5838	30.3632	29.854	29.4642	29.8899	29.6499	29.577	52	52	82.8	107830000000	1269	73	83	85	153	137	123	99	92	109	118	108
A0A9R0CDK8	CDR20291_0625	pheS	Phenylalanine--tRNA ligase alpha subunit OS=Clostridioides difficile (strain R20291) OX=645463 GN=pheS PE=3 SV=1	20	1.31944	1.17867	0.000352273	0.00579747	0.000875851	0.00264727	+	+	24.9961	25.4372	25.053	26.4964	26.5636	26.3846	26.4384	26.1205	26.4634	25.9144	25.8931	20	20	54.4	5580300000	167	7	16	15	15	16	16	14	12	16	14	16
A0A9R0BI05	CDR20291_0367	hadI	Activator of 2-hydroxyisocaproyl-CoA dehydratase OS=Clostridioides difficile (strain R20291) OX=645463 GN=hadI PE=4 SV=1	14	1.60783	1.17826	0.000711246	0.00615922	0.00328515	0.0134658	+	+	26.9965	27.2572	27.6841	29.0417	29.1151	28.6045	28.8433	28.173	28.4563	28.2493	28.1926	14	14	55	16313000000	202	15	16	15	18	22	14	19	15	20	17	17
A0A9R0BHK5	CDR20291_0116		Subunit of oxidoreductase OS=Clostridioides difficile (strain R20291) OX=645463 GN=CDR20291_0116 PE=4 SV=1	12	1.53218	1.17693	0	0.00785714	0.000136651	0.00107749	+	+	29.431	29.6157	29.6639	31.1784	31.1856	30.9431	30.9725	30.5632	30.7056	30.5127	30.4974	12	12	64	94271000000	647	38	39	42	69	74	79	58	52	55	45	56
A0A9R0BNI1	CDR20291_3305	atpG	ATP synthase gamma chain OS=Clostridioides difficile (strain R20291) OX=645463 GN=atpG PE=3 SV=1	15	1.87361	1.1769	0.00035942	0.00520192	0.000850487	0.00847764	+	+	24.1571	24.5383	24.7963	26.4012	26.5182	26.1931	25.9868	25.4783	25.5573	25.4942	25.3808	15	15	71.1	3899800000	119	6	8	7	10	16	14	11	10	10	9	11
A0A9R0BIQ9	CDR20291_0755	rbr	Rubrerythrin OS=Clostridioides difficile (strain R20291) OX=645463 GN=rbr PE=4 SV=1	17	1.32779	1.17661	0.000466165	0.00479581	0.000580909	0.00314771	+	+	28.4237	28.7412	28.6627	30.012	30.0486	29.7504	30.0441	29.8164	29.4969	29.323	29.3643	17	17	62.4	32541000000	307	21	23	25	25	35	27	28	28	29	25	22
A0A9R0BIA2	CDR20291_0498	thrS	Threonine--tRNA ligase OS=Clostridioides difficile (strain R20291) OX=645463 GN=thrS PE=3 SV=1	64	1.44189	1.17314	0.00052766	0.00481572	0.00147233	0.00798744	+	+	27.5271	28.0881	27.7849	29.3521	29.3097	29.0639	29.2702	28.6626	28.9866	28.628	28.6332	64	64	73.4	89492000000	997	71	85	80	86	93	94	91	74	80	78	90
A0A9R0BJE9	CDR20291_1118		RRF2-family transcriptional regulator OS=Clostridioides difficile (strain R20291) OX=645463 GN=CDR20291_1118 PE=4 SV=1	9	1.5742	1.17279	0.000392405	0.00561644	0.000749274	0.00240434	+	+	23.4799	23.5465	23.5078	25.3145	25.1853	24.757	24.9582	24.371	24.7234	24.5566	24.4927	9	9	50.7	1253300000	64	3	3	4	6	8	9	5	4	5	7	5
A0A9R0BNB8	CDR20291_3216	pykF	Pyruvate kinase OS=Clostridioides difficile (strain R20291) OX=645463 GN=pykF PE=3 SV=1	40	1.66122	1.16776	0.000288372	0.00733333	0.00126732	0.00116125	+	+	29.1622	29.5194	29.203	31.2827	30.8832	30.7023	30.5667	30.2952	30.526	30.2336	30.1893	40	40	70	173380000000	1258	80	92	83	146	129	118	96	107	105	103	103
A0A9R0CFF4	CDR20291_2478	ltaE	Low-specificity L-threonine aldolase OS=Clostridioides difficile (strain R20291) OX=645463 GN=ltaE PE=3 SV=1	17	2.05939	1.16673	0	0.00401216	0.000129781	0.00566941	+	+	25.9583	26.3996	26.3165	28.3349	28.3153	28.2024	27.2629	27.1869	27.7248	27.2912	27.2904	17	17	59	17002000000	226	11	13	15	21	28	24	14	20	19	23	21
A0A9R0BMG2	CDR20291_2717		Oxidoreductase (FAD-binding domain) OS=Clostridioides difficile (strain R20291) OX=645463 GN=CDR20291_2717 PE=4 SV=1	20	2.05227	1.16488	0	0.00386498	0.000160926	0.00372807	+	+	24.7171	25.053	24.8124	27.0672	26.9731	26.699	26.2849	25.7222	26.07	25.9786	25.8352	20	19	56.3	4374400000	140	8	11	7	18	17	18	8	10	7	13	10
A0A9R0CEE1	CDR20291_1534		Tellurium resistance protein OS=Clostridioides difficile (strain R20291) OX=645463 GN=CDR20291_1534 PE=4 SV=1	14	1.81886	1.16392	0.000462687	0.00772014	0.001938	0.0189219	+	+	25.42	25.8555	25.5022	27.7626	27.4449	27.0269	27.1334	26.222	26.9141	26.538	26.3896	14	14	65.6	5082500000	117	8	8	8	14	11	10	11	9	10	10	11
A0A9R0CGA1	CDR20291_3528		Transcriptional regulator OS=Clostridioides difficile (strain R20291) OX=645463 GN=CDR20291_3528 PE=3 SV=1	35	1.15717	1.16218	0.000512397	0.00394828	0.00157644	0.00362727	+	+	26.4371	26.7558	26.9199	27.9246	27.9044	27.7554	28.1062	27.6755	27.8176	27.3296	27.2514	35	35	70.5	16280000000	331	25	21	27	36	34	28	33	30	30	25	23
A0A9R0BMZ7	CDR20291_3031	cggR	Central glycolytic genes regulator OS=Clostridioides difficile (strain R20291) OX=645463 GN=cggR PE=3 SV=1	31	1.85789	1.15969	0.000285057	0.00486292	0.00128043	0.00983661	+	+	25.4568	25.8284	26.1105	27.8485	27.7149	27.4061	27.2343	26.6657	26.9748	26.7788	26.7488	31	31	75	13043000000	308	18	21	28	34	32	27	24	21	28	25	31
A0A9R0BJY6	CDR20291_1385		Dehydrogenase, electron transfer subunit OS=Clostridioides difficile (strain R20291) OX=645463 GN=CDR20291_1385 PE=4 SV=1	24	1.76131	1.15848	0.000645833	0.00463797	0.000393455	0.00743318	+	+	27.1979	27.378	27.4828	29.3245	29.1624	28.8557	28.933	28.2214	28.3798	28.3383	28.2384	24	24	60.9	22713000000	372	22	23	28	40	37	36	38	26	31	37	31
A0A9R0CEY6	CDR20291_2062		Radical SAM-superfamily protein OS=Clostridioides difficile (strain R20291) OX=645463 GN=CDR20291_2062 PE=4 SV=1	28	0.791515	1.15473	0.00238435	0.00657678	0.0110351	0.0151598	+	+	25.0285	25.5105	25.415	26.2742	26.1187	25.9356	26.7696	25.9932	26.6554	25.8822	25.9043	28	28	65.3	7337800000	260	17	24	24	19	23	21	27	21	25	25	18
A0A9R0BLQ4	CDR20291_2324	glyS	Glycine--tRNA ligase beta subunit OS=Clostridioides difficile (strain R20291) OX=645463 GN=glyS PE=3 SV=1	38	1.24601	1.15102	0.000692449	0.00496104	0.00197447	0.0105969	+	+	24.7891	25.2351	25.32	26.312	26.4674	26.3027	26.6505	26.0344	26.1123	25.8325	25.759	38	38	64.5	8008800000	269	15	18	22	22	25	25	29	20	23	23	27
A0A9R0CEX9	CDR20291_2047	rpsB	Small ribosomal subunit protein uS2 OS=Clostridioides difficile (strain R20291) OX=645463 GN=rpsB PE=3 SV=1	22	1.23942	1.15084	0.000492063	0.00488488	0.000536509	0.00976357	+	+	31.0539	31.4381	31.315	32.5832	32.519	32.423	32.8336	32.0788	32.347	32.0253	31.9806	22	22	81.9	274520000000	2010	125	137	143	210	200	209	195	165	179	154	160
A0A9R0CDS1	CDR20291_0839		30S ribosomal protein S1 OS=Clostridioides difficile (strain R20291) OX=645463 GN=CDR20291_0839 PE=4 SV=1	18	0.661438	1.14568	0.0180579	0.00891318	0.0825498	0.022083	+	+	24.9924	25.7782	25.2259	25.6584	26.1688	26.1536	26.7273	26.0554	26.6509	25.9296	25.7934	18	18	52.1	5185200000	185	13	17	15	12	17	17	15	16	16	16	16
A0A9R0CF18	CDR20291_2267	iorB	Indolepyruvate oxidoreductase subunit OS=Clostridioides difficile (strain R20291) OX=645463 GN=iorB PE=4 SV=1	9	1.21813	1.14012	0.000639456	0.0152056	0.0024313	0.0360599	+	+	24.1928	24.4243	24.7007	25.544	25.8615	25.5668	26.2483	25.1787	25.3112	25.1067	25.3153	9	9	54.5	1737500000	81	4	4	5	7	8	9	10	9	6	7	7
A0A9R0BHI5	CDR20291_0090		Ribosomal protein OS=Clostridioides difficile (strain R20291) OX=645463 GN=CDR20291_0090 PE=4 SV=1	5	0.698884	1.13756	0.00178636	0.00624176	0.00615357	0.00162616	+	+	23.6425	23.9703	23.8733	24.3523	24.6483	24.5822	25.0712	24.7377	25.0898	24.3412	24.2632	5	5	50	568650000	38	2	2	3	4	3	3	5	4	4	2	4
A0A9R0CD31	CDR20291_0096	rpoA	DNA-directed RNA polymerase subunit alpha OS=Clostridioides difficile (strain R20291) OX=645463 GN=rpoA PE=3 SV=1	27	1.11044	1.13501	0.000756058	0.00392857	0.00281595	0.00571104	+	+	26.5902	26.9458	27.0012	28.0203	28.1072	27.741	28.2666	27.6903	27.9853	27.518	27.4224	27	27	85.7	19168000000	356	24	26	31	32	33	33	33	27	29	31	27
A0A9R0BI24	CDR20291_0372	etfA1	Electron transfer flavoprotein alpha-subunit OS=Clostridioides difficile (strain R20291) OX=645463 GN=etfA1 PE=3 SV=1	31	1.3863	1.12398	0.000646048	0.00483951	0.00234006	0.00797446	+	+	28.9987	29.421	29.4355	30.8368	30.788	30.3893	30.6898	30.0779	30.4594	30.1475	29.9684	31	31	67.8	123390000000	746	44	49	47	85	76	70	68	61	62	68	64
A0A9R0BHD2	CDR20291_0008		Glycosyl transferase OS=Clostridioides difficile (strain R20291) OX=645463 GN=CDR20291_0008 PE=3 SV=1	24	1.05212	1.10985	0.000684882	0.004125	0.00200738	0.00555485	+	+	25.0361	25.5114	25.2272	26.3513	26.3687	26.2111	26.6183	26.0986	26.3874	25.9659	25.7251	24	24	62.6	6588300000	204	19	20	18	17	17	19	18	17	19	13	16
A0A9R0BLX0	CDR20291_2408		L-asparaginase OS=Clostridioides difficile (strain R20291) OX=645463 GN=CDR20291_2408 PE=3 SV=1	16	1.72881	1.10585	0.000590476	0.00459259	0.000431046	0.00687732	+	+	26.6697	26.8523	27.0586	28.7697	28.6246	28.3727	28.3284	27.7257	27.844	27.7691	27.6674	16	16	65.3	20297000000	288	22	20	27	31	29	27	22	22	22	25	18
A0A9R0CFB2	CDR20291_2474	rpoZ	DNA-directed RNA polymerase subunit omega OS=Clostridioides difficile (strain R20291) OX=645463 GN=rpoZ PE=3 SV=1	8	1.48906	1.10021	0.00048062	0.00738028	0.000558752	0.0175786	+	+	26.9362	27.3315	26.9254	28.6216	28.6157	28.423	28.6445	27.8118	28.0373	27.868	27.8577	8	8	68.2	9916300000	133	9	11	10	12	13	12	13	13	10	11	10
A0A9R0CD16	CDR20291_0051	tuf	Elongation factor Tu OS=Clostridioides difficile (strain R20291) OX=645463 GN=tuf PE=3 SV=1	40	1.09352	1.09694	0.000727838	0.0187014	0.00311962	0.0461483	+	+	31.2846	31.6615	31.7863	32.7221	32.7807	32.5101	33.3744	32.2403	32.4085	32.1609	32.1355	40	40	75.8	535960000000	2288	165	171	196	197	211	212	231	201	188	193	163
A0A9R0BIX2	CDR20291_0812	glgC	Glucose-1-phosphate adenylyltransferase OS=Clostridioides difficile (strain R20291) OX=645463 GN=glgC PE=3 SV=1	11	1.91142	1.09244	0.000402597	0.00466158	0.000713533	0.00737554	+	+	23.0299	23.4702	23.5305	25.4533	25.2966	25.015	24.6534	24.1489	24.5057	24.3618	24.338	11	11	50.5	1276800000	75	4	2	1	12	8	12	6	7	7	5	7
A0A9R0BI36	CDR20291_0370	acdB	Acyl-CoA dehydrogenase, short-chain specific OS=Clostridioides difficile (strain R20291) OX=645463 GN=acdB PE=3 SV=1	30	1.16147	1.08887	0.00206946	0.00714955	0.00895102	0.0166281	+	+	29.5016	29.939	30.291	30.9878	31.2461	30.9821	31.2964	30.7887	30.9131	30.5677	30.5042	30	30	74	185490000000	1028	76	75	93	82	95	93	86	90	85	97	84
A0A9R0BKJ3	CDR20291_1692		Pyridine nucleotide-disulfide oxidoreductase OS=Clostridioides difficile (strain R20291) OX=645463 GN=CDR20291_1692 PE=3 SV=1	37	1.83007	1.07994	0	0.00598693	8.51098e-05	0.0025701	+	+	27.9136	27.762	28.0293	29.6012	29.884	29.71	29.1698	28.7052	29.0697	28.8981	28.788	37	37	65.6	53906000000	653	51	40	50	63	68	67	55	52	54	53	57
A0A9R0CG41	CDR20291_3385	tmk	Thymidylate kinase OS=Clostridioides difficile (strain R20291) OX=645463 GN=tmk PE=3 SV=1	12	1.53925	1.07327	0.000379205	0.00385965	0.000790409	0.00582915	+	+	24.2712	24.6271	24.4324	26.1147	26.1169	25.7168	25.8592	25.3254	25.3658	25.3784	25.3458	12	12	53.4	3422100000	127	8	9	8	17	11	15	9	10	11	10	10
A0A9R0CD28	CDR20291_0073	rpsC	Small ribosomal subunit protein uS3 OS=Clostridioides difficile (strain R20291) OX=645463 GN=rpsC PE=3 SV=1	28	0.671526	1.06912	0.00198025	0.00484656	0.00718834	0.00312534	+	+	31.9171	32.2377	32.0386	32.5686	32.8948	32.7445	33.3827	32.8998	33.1183	32.4633	32.488	28	28	59.8	491190000000	1643	125	139	140	121	130	134	151	170	168	129	137
A0A9R0CG49	CDR20291_3378		Nicotinate phosphoribosyltransferase OS=Clostridioides difficile (strain R20291) OX=645463 GN=CDR20291_3378 PE=3 SV=1	29	0.619246	1.06596	0.0066102	0.00386849	0.0336092	0.00634948	+	+	27.0754	27.7124	27.2752	27.8852	27.9739	28.0617	28.5545	28.2853	28.4212	27.7203	27.7705	29	29	62.8	18729000000	319	20	30	27	20	28	27	34	31	34	19	26
A0A9R0BIZ5	CDR20291_0858		NAD-dependent malic enzyme OS=Clostridioides difficile (strain R20291) OX=645463 GN=CDR20291_0858 PE=3 SV=1	15	1.6358	1.06483	0.000336043	0.0039403	0.000937424	0.0057103	+	+	22.8694	23.3778	23.2909	24.9784	24.8373	24.6299	24.456	24.0421	24.2345	23.8991	24.0535	15	15	57	1465100000	92	5	3	5	10	11	10	9	8	9	7	8
A0A9R0BIZ9	CDR20291_0912	etfA2	Electron transfer flavoprotein alpha-subunit OS=Clostridioides difficile (strain R20291) OX=645463 GN=etfA2 PE=3 SV=1	22	1.31228	1.06315	0.000845815	0.00531429	0.0036284	0.0120923	+	+	25.5454	26.1968	26.0646	27.341	27.3165	27.0862	27.2812	26.8737	26.8413	26.6954	26.6454	22	22	69.6	13710000000	270	22	21	18	26	24	27	26	22	20	21	23
A0A9R0CG92	CDR20291_3535	gidA	tRNA uridine 5-carboxymethylaminomethyl modification enzyme MnmG OS=Clostridioides difficile (strain R20291) OX=645463 GN=gidA PE=3 SV=1	26	1.5113	1.06041	0.000659649	0.00642264	0.00223222	0.0147312	+	+	24.7868	25.3943	25.006	26.768	26.6115	26.3415	26.3878	25.7614	26.2191	25.8403	25.7992	26	25	55.5	8088600000	283	13	22	21	30	29	26	24	23	28	26	21
A0A9R0BJ10	CDR20291_0915	thlA1	Acetyl-CoA acetyltransferase OS=Clostridioides difficile (strain R20291) OX=645463 GN=thlA1 PE=3 SV=1	17	1.6986	1.05244	0.00104202	0.00422069	0.000240576	0.00478913	+	+	23.9981	24.3775	24.3875	25.8611	25.9795	26.0183	25.5647	25.1115	25.2442	25.2068	25.0744	17	17	59.3	2790700000	156	9	10	11	9	16	16	14	16	15	17	12
A0A9R0BHH9	CDR20291_0086	rplO	Large ribosomal subunit protein uL15 OS=Clostridioides difficile (strain R20291) OX=645463 GN=rplO PE=3 SV=1	18	0.649225	1.04986	0.00402437	0.00491228	0.0220918	0.00761906	+	+	31.2787	31.7744	31.4874	31.9608	32.3209	32.2065	32.8646	32.353	32.4725	31.976	31.881	18	18	68.7	186500000000	821	50	67	72	54	64	62	81	91	86	72	63
A0A9R0BJG0	CDR20291_1129	rnj	Ribonuclease J OS=Clostridioides difficile (strain R20291) OX=645463 GN=rnj PE=3 SV=1	37	0.548724	1.04286	0.0125077	0.00654004	0.0615322	0.0152002	+	+	26.8529	27.3512	26.6787	27.372	27.5821	27.5748	28.2782	27.7306	28.0026	27.4079	27.4081	37	37	64	24916000000	473	40	45	35	33	42	43	44	44	43	38	36
A0A9R0CDL4	CDR20291_0635	mutS2	Endonuclease MutS2 OS=Clostridioides difficile (strain R20291) OX=645463 GN=mutS2 PE=3 SV=1	40	0.597191	1.04266	0.000935705	0.00445091	0.00472175	0.00437357	+	+	25.3245	25.6567	25.4741	26.0218	26.0609	26.1642	26.7188	26.2282	26.6363	25.9306	25.8392	40	40	61.6	9737900000	369	34	31	35	27	29	30	33	28	36	29	33
A0A9R0BHF1	CDR20291_0038	proS	Proline--tRNA ligase OS=Clostridioides difficile (strain R20291) OX=645463 GN=proS PE=3 SV=1	31	0.929656	1.0412	0.00184309	0.00866776	0.00700349	0.0210326	+	+	26.0506	26.6026	26.4665	27.4287	27.3128	27.1672	27.8229	27.0337	27.3867	26.9109	26.8715	31	30	57.4	14809000000	363	26	30	33	37	31	31	37	32	33	28	24
A0A9R0CG10	CDR20291_3295	tkt	Transketolase, pyridine binding subunit OS=Clostridioides difficile (strain R20291) OX=645463 GN=tkt PE=4 SV=1	12	1.14908	1.03602	0.000640545	0.00570858	0.00240604	0.0124098	+	+	25.598	25.9479	26.1642	27.0523	27.1102	26.9949	27.2869	26.766	26.7652	26.6417	26.6084	13	12	52.9	6855100000	156	12	13	13	13	16	16	14	12	11	15	11
A0A9R0CF75	CDR20291_2329	era	GTPase Era OS=Clostridioides difficile (strain R20291) OX=645463 GN=era PE=3 SV=1	13	0.764884	1.03345	0.00183623	0.00482759	0.00705305	0.0079847	+	+	23.6138	24.0372	23.8928	24.4947	24.7771	24.5668	25.1153	24.5511	24.9778	24.4643	24.3431	13	13	52.2	1450000000	74	2	6	5	7	6	7	6	10	7	6	7
A0A9R0BMN5	CDR20291_2854		C_GCAxxG_C_C family protein OS=Clostridioides difficile (strain R20291) OX=645463 GN=CDR20291_2854 PE=4 SV=1	15	1.52415	1.0299	0.000421769	0.00759227	0.000691053	0.0177057	+	+	28.4204	28.7626	28.5413	30.3002	30.1289	29.8677	30.0322	29.1831	29.5987	29.3561	29.4345	15	15	51.6	39174000000	244	22	19	19	25	24	23	18	18	21	18	17
A0A9R0CEY5	CDR20291_1961	lysC	Aspartokinase OS=Clostridioides difficile (strain R20291) OX=645463 GN=lysC PE=3 SV=1	23	1.16706	1.02796	0.00238161	0.0117718	0.01113	0.0276076	+	+	25.265	25.7258	26.1236	26.9336	26.9737	26.7083	27.0812	26.5331	26.5839	26.3633	26.2749	23	23	64.5	8671400000	212	13	16	19	16	21	20	21	19	18	16	18
A0A9R0BMG5	CDR20291_2703		GntR-family transcriptional regulator OS=Clostridioides difficile (strain R20291) OX=645463 GN=CDR20291_2703 PE=4 SV=1	8	1.52755	1.02188	0.000757282	0.00373938	0.00281081	0.00607714	+	+	22.8217	23.0152	22.6582	24.6966	24.405	23.9762	23.8938	23.5537	24.1132	23.7645	23.651	8	8	56.1	533640000	30	2	1	2	5	2	3	2	4	2	2	4
A0A9R0BNJ0	CDR20291_3306	atpA	ATP synthase subunit alpha OS=Clostridioides difficile (strain R20291) OX=645463 GN=atpA PE=3 SV=1	30	1.27122	1.00497	0.00267834	0.0161084	0.0144001	0.0391813	+	+	25.3692	25.8452	26.3644	26.9345	27.3094	27.1485	27.1978	26.7335	26.6623	26.5271	26.4547	30	30	54	10796000000	228	15	13	22	18	25	24	21	22	17	16	19
A0A9R0BMF6	CDR20291_2731	serS2	Serine--tRNA ligase OS=Clostridioides difficile (strain R20291) OX=645463 GN=serS2 PE=3 SV=1	19	1.78125	0.995186	0.000277405	0.00944252	0.0013416	0.0234583	+	+	24.8769	25.3459	25.0466	27.1951	26.83	26.5881	26.4967	25.6553	26.1029	25.9595	26.0273	19	17	55.8	3678600000	164	12	13	13	21	15	14	11	11	11	15	14
