# Supplementary material for: Phase variation of Clostridioides difficile colony morphology occurs via modulation of cell division
Source: PLoS Pathog. 2025 Dec 1;21(12):e1013471. doi: 10.1371/journal.ppat.1013471 (PMC12694794; doi:10.1371/journal.ppat.1013471)
Supplement: S8 Table — (XLSX) [file ppat.1013471.s015.xlsx]

## Sheet: Fig 3A-H
Fig 3. Transcript abundance relative to rpoC, as determined by reverse-transcriptase qPCR for CDR1689 (A), cwp28 (B), CDR1914 (C), CDR3075 (D), CDR1913 (E), CDR2075 (F), cmrS (G), and CDR2040 (H) in ΔcmrRΔcmrT ectopically expressing cmrR or cmrT.
Fig 3A. CDR1689
	biological replicates
vector ATc 10	1.13945	0.834124	1.05214
pCmrR	0.884745	1.22972	0.713672	1.55653
vector ATc 2	0.933842	1.51703	0.877366	0.804548
pCmrT	9.58813	8.49286	8.43419
Fig 3B. cwp28
	biological replicates
vector ATc 10	1.06314	1.02337	0.919125
pCmrR	0.583714	1.34102	0.632148	1.33176
vector ATc 2	1.2505	1.74412	0.764453	0.599778
pCmrT	2.14726	2.06695	1.92853
Fig 3C. CDR1914
	biological replicates
vector ATc 10	1.32562	0.732889	1.0293
pCmrR	0.967053	0.771997	0.82169	0.740549
vector ATc 2	0.911459	0.83292	1.30699	1.00783
pCmrT	11.0139	7.57502	9.19755
Fig 3D. CDR3075
	biological replicates
vector ATc 10	0.90125	1.30134	0.852635
pCmrR	0.381565	0.222211	0.760489	1.12117
vector ATc 2	0.532646	0.338271	3.10857	1.7854
pCmrT	0.275715	0.274761	0.655765
Fig 3E. CDR1913
	biological replicates
vector ATc 10	1.09809	0.566442	1.6077
pCmrR	0.724471	1.34257	0.843816	2.53151
vector ATc 2	0.924183	1.64291	0.580855	1.13387
pCmrT	2.5075	2.78225	3.62065
Fig 3F. CDR2075
	biological replicates
vector ATc 10	1.12506	0.630689	1.40932
pCmrR	0.702222	0.867539	0.870551	0.526681
vector ATc 2	0.842355	1.55025	0.839441	0.912249
pCmrT	1.15469	1.11922	0.705883
Fig 3G. cmrS
	biological replicates
vector ATc 10	0.860551	0.866537	1.34102
pCmrR	3.02793	2.95536	10.5074	6.22612
vector ATc 2	0.867539	1.44393	0.823591	0.96929
pCmrT	1.61888	1.32869	1.65864
Fig 3H. CDR2040
	biological replicates
vector ATc 10	0.914888	0.89606	1.21982
pCmrR	0.579013	1.87471	1.23257	1.9611
vector ATc 2	0.697372	1.84676	1.23542	0.628507
pCmrT	2.16595	2.0209	1.27456

## Sheet: Fig 4A
Fig 4A. Surface motility of strains ectopically expressing CmrR or CmrT-regulated genes
	ATc 0 - Biological replicate values									ATc 2 - Biological replicate values									ATc 100 - Biological replicate values
ΔcmrT vec	10.375	11.6667	10.9167	10.25	11.6667	11.1667	10.8333	11	13.3333	10.25	10.8333	11.25	9.75	11	10.5	10.1667	10.375	13.3333	9.25	10.4167	10.9167	9.25	10.4167	10.875	10.5	11.3333	12.5
ΔcmrT pCmrT	11.625	11	9.66667	10.6667	11	11.5	12.3333	11.25	11.8333	16.75	18.6667	12.3333	15	13.5	17.75	17.3333	16.25	12.8333
ΔcmrT pCwp28	10	10.5	10.5							10.1667	10.3333	11.25							10	10.3333	11.125
ΔcmrT p1913-1914	11.1667	11.8333	10							9.75	10.4167	10.8333							10.75	12.1667	11
ΔcmrT p1689-1690	11.25	11.3333	10							10.25	9.83333	10.6667							17	14.5833	14.0833
ΔcmrT p3074-3075	10.5833	11.5833	10.75							10.9167	11.4167	11.25							10	10.8333	11.5
ΔcmrT p2040	9.58333	10.75	10.25							9.5	10.3333	9.875							9.16667	9.91667	10.9167
ΔcmrT p2074-2075	10.1667	11.5833	10.75							9.5	11	10							9.08333	10.5833	10.5
ΔcmrT pCysMA	10.5	10.75	11.6667							11	9.5	11.5833							11.5	10.5	11.3333
ΔcmrT p1929	10.3333	10.5	13.6667							9.83333	9.83333	12.5							16.3333	13.3333	13.5

## Sheet: Fig 5A-B
Fig 5A. qPCR was used to measure cmr switch orientation in wildtype, ΔcmrR, ΔcmrT, or ΔcmrRΔcmrT populations before (T0, inoculum) and after three days of growth (Tf) on BHIS-agar.
Percentage of cmr-ON orientation:
	Inoculum (T0) biological replicates				Day 3 (Tf) biological replicates
WT	2.05	4.27	25.8538	5.67481	55.35	62.31	64.3176	35.6824
ΔcmrR	2.87	21.6	11.1111	8.12103	77.75	86.86	65.7362	52.597
ΔcmrT	12.63	7.5	0.408371	0.621943	6.16	5.35	0.439065	1.13476
ΔcmrRΔcmrT	1.17	1.05	1.16629	0.268868	1.64	4	1.03444	0.83037
Fig 5B. qPCR analysis of cmr switch orientation in the ΔcmrT mutant with vector or ectopically expressing mrpAB in the starting culture (T0, inoculum) and after seven days of growth on BHIS-Tm10-ATc100-agar (Tf).
Percentage of cmr-ON orientation:
	Inoculum (T0 biological replicates)					Day 7 (Tf) biological replicates
ΔcmrT vector	1.06687	0.196285	43.4529	1.91971	0.133687	2.88867	0.233877	42.1956	3.75585	0.247186
ΔcmrT pMrpAB	0.431555	0.574565	0.154067	0.538147	0.230132	0.317848	0.450371	0.106181	0.217597	0.147986

## Sheet: Fig 6D-E
Fig 6D. Amino acid conservation for MrpA was determined across the 212 complete C. difficile genomes available on NCBI with RefSeq annotations.													Fig 6E. Amino acid conservation for MrpB was determined across the 212 complete C. difficile genomes available on NCBI with RefSeq annotations.
R20291 Sequence	# Genomes with conserved R20291 residue	# Genomes with variant residue	% Genomes with conserved R20291 residue	% Genomes with variant residue									R20291 Sequence	# Genomes with conserved R20291 residue	# Genomes with residue variant 1	# Genomes with residue variant 2	% Genomes with conserved R20291 residue	% Genomes with residue variant 1	% Genomes with residue variant 2
M	212	0	100	0									M	212	0	0	100	0	0
F	212	0	100	0									E	212	0	0	100	0	0
I	212	0	100	0									Y	212	0	0	100	0	0
D	212	0	100	0									S	212	0	0	100	0	0
E	212	0	100	0									Y	212	0	0	100	0	0
E	212	0	100	0									S	212	0	0	100	0	0
L	212	0	100	0									K	212	0	0	100	0	0
E	212	0	100	0									M	198.008	13.992	0	93.4	6.6	0
G	212	0	100	0									N	212	0	0	100	0	0
Y	212	0	100	0									L	212	0	0	100	0	0
I	212	0	100	0									K	212	0	0	100	0	0
L	212	0	100	0									K	212	0	0	100	0	0
T	210.94	1.06	99.5	0.5									G	212	0	0	100	0	0
C	212	0	100	0									D	212	0	0	100	0	0
K	212	0	100	0									I	212	0	0	100	0	0
I	212	0	100	0									V	212	0	0	100	0	0
S	212	0	100	0									E	212	0	0	100	0	0
E	212	0	100	0									V	212	0	0	100	0	0
D	212	0	100	0									N	212	0	0	100	0	0
F	212	0	100	0									L	212	0	0	100	0	0
K	212	0	100	0									E	212	0	0	100	0	0
N	212	0	100	0									K	212	0	0	100	0	0
I	212	0	100	0									Q	212	0	0	100	0	0
P	212	0	100	0									A	212	0	0	100	0	0
E	206.912	5.088	97.6	2.4									N	212	0	0	100	0	0
Y	212	0	100	0									V	212	0	0	100	0	0
S	212	0	100	0									I	212	0	0	100	0	0
D	212	0	100	0									L	212	0	0	100	0	0
E	212	0	100	0									L	212	0	0	100	0	0
E	212	0	100	0									D	212	0	0	100	0	0
F	212	0	100	0									H	212	0	0	100	0	0
Y	212	0	100	0									I	212	0	0	100	0	0
V	212	0	100	0									N	212	0	0	100	0	0
T	212	0	100	0									Y	212	0	0	100	0	0
V	175.96	36.04	83	17									V	212	0	0	100	0	0
Y	212	0	100	0									K	212	0	0	100	0	0
K	212	0	100	0									F	212	0	0	100	0	0
D	212	0	100	0									K	212	0	0	100	0	0
E	212	0	100	0									N	212	0	0	100	0	0
S	212	0	100	0									Q	212	0	0	100	0	0
S	212	0	100	0									R	150.944	61.056	0	71.2	28.8	0
D	212	0	100	0									N	212	0	0	100	0	0
S	212	0	100	0									Y	212	0	0	100	0	0
G	212	0	100	0									D	212	0	0	100	0	0
Y	212	0	100	0									Y	212	0	0	100	0	0
Y	212	0	100	0									Y	212	0	0	100	0	0
A	212	0	100	0									G	212	0	0	100	0	0
L	212	0	100	0									G	212	0	0	100	0	0
L	212	0	100	0									F	212	0	0	100	0	0
E	212	0	100	0									A	212	0	0	100	0	0
N	212	0	100	0									K	212	0	0	100	0	0
K	181.048	30.952	85.4	14.6									K	212	0	0	100	0	0
E	212	0	100	0									N	212	0	0	100	0	0
E	212	0	100	0									P	205.004	6.996	0	96.7	3.3	0
R	212	0	100	0									C	212	0	0	100	0	0
V	212	0	100	0									R	212	0	0	100	0	0
V	212	0	100	0									M	212	0	0	100	0	0
W	212	0	100	0									R	202.036	9.964	0	95.3	4.7	0
D	212	0	100	0									V	212	0	0	100	0	0
G	212	0	100	0									P	212	0	0	100	0	0
E	212	0	100	0									N	212	0	0	100	0	0
V	212	0	100	0									T	212	0	0	100	0	0
V	212	0	100	0									G	212	0	0	100	0	0
A	212	0	100	0									T	185.924	21.1788	5.088	87.7	9.99	2.4
N	212	0	100	0									W	212	0	0	100	0	0
N	212	0	100	0									Y	212	0	0	100	0	0
I	212	0	100	0									L	181.048	30.952	0	85.4	14.6	0
F	212	0	100	0									V	212	0	0	100	0	0
N	200.976	11.024	94.8	5.2									V	212	0	0	100	0	0
N	181.048	30.952	85.4	14.6									N	212	0	0	100	0	0
L	212	0	100	0									Q	212	0	0	100	0	0
W	212	0	100	0									D	212	0	0	100	0	0
I	212	0	100	0									G	212	0	0	100	0	0
V	212	0	100	0									N	212	0	0	100	0	0
V	168.964	43.036	79.7	20.3									S	212	0	0	100	0	0
N	210.94	1.06	99.5	0.5									G	212	0	0	100	0	0
K	212	0	100	0									I	212	0	0	100	0	0
V	212	0	100	0									V	212	0	0	100	0	0
K	212	0	100	0									N	212	0	0	100	0	0
T	212	0	100	0									F	212	0	0	100	0	0
G	212	0	100	0									S	212	0	0	100	0	0
*	212	0	100	0									I	212	0	0	100	0	0
													N	212	0	0	100	0	0
													T	212	0	0	100	0	0
													I	212	0	0	100	0	0
													Q	212	0	0	100	0	0
													N	212	0	0	100	0	0
													*	212	0	0	100	0	0

## Sheet: Fig 7C
Fig 7C. Quantification of cell lengths from FM 4-64 staining.
Below column headers are measured cells in microns.
vector ATc2	vector ATc100	pMrpAB	pCmrT
4.038	2.801	3.333	5.503
5.392	5.714	5.44	9.474
5.757	3.255	4.321	4.699
6.701	3.687	4.759	12.99
3.687	3.544	3.841	12.007
4.003	3.302	8.018	17.328
3.083	2.274	4.268	9.62
3.224	3.723	5.877	5.914
4.882	3.126	3.968	5.704
5.973	2.76	3.748	4.39
4.342	4.276	5.976	16.377
4.257	3.378	3.544	8.735
3.838	4.531	4.563	4.563
5.158	5.629	5.108	3.504
2.845	3.2	3.958	6.238
2.771	3.174	5.581	3.821
3.894	8.021	3.592	10.77
3.899	5.404	6.356	4.215
3.227	3.117	4.33	7.646
4.235	4.984	4.029	10.317
3.625	5.036	11.758	3.813
6.188	3.504	4.407	9.169
4.429	4.552	4.528	3.649
3.689	2.875	5.753	7.033
5.487	4.761	4.053	7.647
4.839	2.919	6.809	3.749
5.373	3.126	5.827	6.181
5.907	4.029	4.79	10.469
3.398	2.978	3.808	39.31
5.759	3.613	7.691	3.327
3.966	5.346	3.218	6.829
4.087	3.565	6.573	10.303
4.513	2.681	3.264	4.162
4.325	3.923	6.209	10.256
5.904	5.205	3.607	5.437
3.791	4.527	3.813	5.17
4.421	3.07	3.736	23.246
3.253	3.256	5.341	10.342
5.232	3.932	4.805	4.744
3.443	2.599	4.781	12.632
5.385	3.918	4.097	4.292
4.179	4.133	3.831	27.854
3.746	4.755	3.801	6.34
5.04	3.15	4.559	3.373
4.796	3.364	6.665	5.121
3.534	3.443	3.894	5.607
3.627	4.538	4.42	5.112
5.058	4.17	5.343	15.591
3.883	3.217	3.825	15.394
3.872	6.017	6.129	9.069
4.945	5.821	4.559	26.949
5.925	4.612	4.758	3.014
5.375	3.778	7.54	29.816
4.477	3.826	4.128	20.549
2.818	5.432	4.637	14.107
3.089	4.087	4.711	5.705
3.227	3.324	3.255	5.663
4.721	6.038	3.439	13.134
6.797	3.316	4.003	7.076
4.905	7.71	3.761	13.837
4.029	3.495	3.227	6.045
3.733	4.327	11.767	7.466
3.21	3.952	4.237	13.793
4.905	5.045	7.562	13.721
5.297	3.568	3.67	5.103
3.741	3.57	3.625	14.201
2.884	4.299	4.855	14.415
5.279	6.217	4.407	5.471
4.739	5.326	4.943	6.302
3.433	4.071	4.176	6.4
3.713	5.229	8.43	18.204
2.788	2.899	3.448	4.796
4.615	3.756	3.495	5.758
3.786	3.667	3.518	6.414
3.261	3.761	5.091	5.154
5.438	4.17	4.475	9.459
4.224	3.584	5.243	4.705
5.503	3.447	3.85	8.263
5.649	4.265	4.845	4.759
5.768	5.989	6.704	14.569
3.667	4.106	7.319	3.295
4.327	3.613	7.054	5.925
4.421	3.838	5.437	5.979
3.469	4.33	4.14	7.593
4.056	4.494	4.497	29.91
5.742	6.032	5.829	4.094
4.361	2.67	4.909	6.073
4.065	3.956	5.666	3.71
4.818	6.021	7.058	14.954
4.038	3.568	4.347	5.698
5.215	5.693	4.763	7.388
5.168	5.04	10.373	4.246
3.932	3.205	4.766	29.493
2.933	4.498	4.81	3.932
5.051	4.416	5.479	8.284
5.362	4.088	8.015	5.915
3.994	8.129	5.468	51.869
3.214	2.773	6.208	24.875
2.641	2.978	4.817	10.045
4.709	3.366	4.064	13.961
4.379	3.474	4.948	6.695
3.763	4.693	5.511	4.268
4.239	3.33	4.959	4.298
2.891	2.909	5.204	7.526
4.458	3.625	3.927	5.794
4.905	5.513	7.394	7.733
5.064	3.746	5.095	6.094
4.806	2.532	4.81	5.225
4.794	3.18	7.007	5.416
4.718	3.131	10.012	8.572
5.437	3.738	9.055	8.401
4.032	3.409	3.982	4.119
4.475	3.439	4.99	7.695
4.439	3.909	4.312	5.197
4.922	3.838	4.475	5.262
4.039	4.029	5.239	9.509
2.913	3.75	4.724	48.053
4.282	3.687	8.448	3.963
4.705	4.334	10.021	3.748
4.739	5.673	3.751	5.146
4.217	3.074	9.496	3.847
3.024	4.454	5.341	6.436
6.455	5.092	5.93	5.634
4.733	3.644	5.259	9.207
7.055	3.649	4.516	6.557
4.896	3.158	3.447	4.276
4.029	3.935	7.08	5.705
3.561	3.644	2.861	20.301
5.3	5.019	6.575	12.335
5.408	3.746	3.731	9.661
5.087	6.128	6.361	13.544
3.999	3.985	10.634	5.063
3.866	4.292	9.387	9.449
3.321	4.165	5.507	13.634
2.681	4.906	7.417	58.366
4.022	3.77	5.777	6.975
5.126	2.935	5.354	3.17
4.421	4.627	3.096	3.57
4.14	3.85	7.74	7.491
4.422	6.378	4.564	3.847
3.45	5.432	6.503	3.984
4.526	4.096	11.878	5.255
4.533	3.584	5.371	32.181
5.315	4.575	4.323	6.172
5.562	3.866	5.437	6.021
6.077	3.298	5.658	14.202
2.499	4.363	5.816	6.444
4.751	3.801	5.529	10.094
5.568	3.831	4.593	5.754
3.295	3.302	5.198	4.575
4.693	4.323	3.995	6.782
3.597	4.088	6.865	7.999
3.86	3.838	12.405	4.612
3.544	5.239	16.319	4.282
5.158	3.899	5.503	4.812
5.96	3.691	8.115	7.373
4.265	3.604	3.408	5.583
4.018	5.293	5.645	6.097
3.635	5.989	4.06	6.695
2.45	4.975	6.386	6.417
2.815	3.923	4.679	3.496
5.136	2.884	10.4	9.303
4.334	3.519	3.439	31.946
3.165	4.48	4.777	3.031
5.757	3.801	4.312	6.388
4.957	5.354	3.778	11.555
3.716	5.103	3.428	4.558
3.501	4.713	4.669	5.399
3.285	3.227	5.394	26.7
3.594	4.216	6.328	31.087
7.022	4.982	4.452	5.281
4.794	4.363	4.082	6.622
5.693	4.17	6.52	4.689
6.1	3.285	6.074	6.492
2.974	3.697	4.539	3.801
3.217	4.276	9.188	3.825
6.383	4.051	5.777	38.852
3.324	3.662	4.646	5.32
3.428	4.636	6.328	6.782
3.397	4.246	4.228	5.476
5.041	4.336	5.496	5.762
2.953	5.176	3.544	8.787
5.35	3.433	5.767	5.56
7.869	5.145	13.661	3.841
5.221	3.375	4.734	3.561
4.194	3.358	4.3	6.049
3.991	4.286	4.268	4.915
4.363	4.334	6.438	10.027
2.874	3.068	4.053	4.526
2.757	2.953	5.012	5.2
4.821	4.737	3.776	17.435
3.256	3.71	5.009	15.968
5.901	5.973	4.392	7.885
8.556	5.08	5.341	10.449
3.588	3.381	6.202	7.153
3.485	5.112	5.606	3.932
5.348	4.895	7.547	10.013
2.899	3.923	5.038	3.807
4.114	3.381	8.684	6.724
2.518	5.629	5.735	13.69
3.501	5.851	7.205	4.745
3.302	5.75	8.586	4.039
4.13	4.366	5.581	8.38
5.451	4.515	4.854	9.384
4.948	5.017	5.841	7.394
4.429	5.019	8.427	4.398
4.235	3.096	4.038	3.285
3.318	3.625	5.26	4.206
4.147	3.841	5.564	4.301
5.232	4.208	4.206	4.934
3.684	5.967	6.978	5.625
6.032	5.116	4.14	5.895
2.78	5.678	2.677	5.562
3.531	7.572	4.494	9.026
6.442	4.314	8.945	6.68
3.821	3.583	6.051	7.771
3.786	4.628	4.038	4.545
4.913	5.145	5.734	10.988
5.971	4.989	6.733	7.717
4.176	5.562	7.28	5.239
6.005	2.818	4.411	5.492
2.801	5.523	6.994	5.145
4.038	5.028	7.196	9.15
5.103	4.12	6.154	4.106
4.212	4.79	5.643	17.966
3.889	4.392	5.225	4.605
4.531	4.418	4.298	5.833
4.12	3.561	6.394	6.828
3.845	4.642	3.763	4.957
3.433	3.398	4.895	10.63
3.108	4.425	3.786	5.311
3.011	4.761	5.043	4.945
4.1	4.176	5.716	4.019
3.888	4.943	4.922	8.541
4.807	3.713	8.243	3.707
4.853	5.219	4.618	6.156
3.649	3.826	4.334	7.813
3.341	6.045	4.398	7.703
3.232	4.08	4.521	5.035
5.279	4.097	7.442	6.603
3.649	4.956	4.912	3.194
2.748	5.597	4.36	4.692
3.299	3.741	5.314	4.556
5.197	3.776	5.868	8.974
3.932	4.398	4.959	5.973
4.233	3.387	4.922	6.388
4.188	3.806	4.06	6.233
4.398	4.124	5.221	12.846
3.261	4.201	4.27	13.019
2.475	4.538	7.61	3.741
4.745	3.547	4.922	5.951
3.389	3.488	7.165	3.843
4.36	5.816	5.011	3.176
5.156	3.432	8.745	5.311
4.612	5.471	4.515	3.781
4.13	4.837	3.914	5.314
6.824	3.165	3.58	4.497
5.239	4.898	5.473	4.851
3.903	5.663	4.768	3.783
3.999	2.831	3.66	30.62
4.39	4.396	5.869	12.07
3.565	4.398	5.404	4.056
4.284		4.396	6.635
3.15		7.813	5.582
5.482		6.314	7.331
3.398		6.004	12.896
4.233		3.935	3.935
4.325		5.787	4.147
5		14.933	8.697
5.293		5.367	3.414
4.12		3.984	4.82
5.486		4.082	4.298
3.309		5.29	4.104
3.788		7.072	3.68
4.467		8.196	4.265
5.244		4.564	4.545
4.618		7.291	8.302
2.815		4.394	11.646
4.909		9.682	4.25
4.185		9.017	5.649
3.809		3.562	4.273
3.45		9.427	8.01
3.218		12.387	7.009
4.618		5.485	4.48
4.422		5.169	7.934
3.813		5.218	5.042
5.262		7.252	4.462
3.798		3.781	6.682
3.024		4.113	5.286
5.221		5.904	7.267
5.075		4.517	4.977
4.975		6.071	6.355
3.603		6.209	8.161
5.242		4.82	4.829
4.289		4.89	6.591
3.968		5.932	6.568
4.703		4.605	5.466
3.327		4.808	6.422
5.893		8.247	5.409
4.973		5.565	6.915
5.383		3.806	8.041
5.169		7.136	7.356
4.632		3.866	9.173
4.353		6.388	9.397
4.769		10.44	12.305
3.455		4.188	7.729
4.029		5.437	5.445
4.952		6.546	9.58
4.202		5.486	3.731
3.397		7.54	7.859
4.283		4.913	11.335
3.866		5.334	3.869
3.33		9.149	4.564
5.974		9.241	7.179
3.778		10.656	6.175
3.746		8.951	5.468
3.639		6.466	9.393
4.147		6.331	5.89
3.791		5.308	5.714
6.467		7.335	7.033
5.427		3.707	8.271
6.659		4.051	6.476
6.152		5.151	3.691
3.197		7.683	5.916
3.347		8.603	5.381
4.029		11.01	5.33
2.641		4.206	5.681
5.837		12.084	6.288
5.151		5.399	8.836
4.33		6.545	21.588
4.943		5.012	8.873
3.687		3.932	6.02
6.173		3.644	8.268
3.433		8.557	4.833
3.165		5.151	3.544
5.39		3.914	3.998
3.717		3.353	7.213
3.866		4.237	4.996
4.003		3.982	3.68
5.765		4.334	4.48
3.324		4.124	6.817
3.07		8.183	5.046
3.73		3.96	4.955
5.092		5.004	7.113
3.713		3.914	5.451
4.394		8.463	6.643
3.501		4.57	6.476
3.576		3.68	4.018
5.631		6.882	4.448
4.739		12.253	4.396
3.781		5.466	5.063
3.914		4.649	6.719
4.396		6.525	8.113
4.05		7.808	2.858
6.382		4.758	6.627
3.09		6.17	6.91
2.921		5.68	14.005
2.948		7.058	11.986
3.807		14.776	4.447
		7.404	4.193
		8.816	7.533
		6.94	4.056
		6.536	5.35
		7.73	8.335
		8.435	5.829
		5.178	5.814
		3.504	5.904
		4.437	4.796
		5.737	4.066
		6.652	6.088
		5.204	5.748
		6.517	5.225
		7.374	9.683
		3.717	4.05
		5.087	4.085
		4.513	11.063
		3.981	5.103
		5.257	10.782
		6.004	4.642
		7.246	4.753
		3.915	8.149
		6.06	4.268
		4.781	4.481
		6.643	6.34
		10.76	7.039
		3.826	6.807
		11.01	4.556
		6.757	17.697
		5.533	5.079
		4.45	6.746
		5.499	7.795
		3.408	3.691
		6.249	7.104
		5.057	4.464
		6.517	6.418
		5.476	4.962
		5.895	6.916
		8.179	4.452
		6.02	11.549
		4.824	9.542
		4.583	4.63
		5.564	5.332
		11.662	6.275
		5.718	9.672
		4.455	10.946
		6.666	6.844
		10.529	7.037
		9.545	6.473
		5.218	8.552
		4.913	5.118
		6.364	4.929
		8.444	4.43
		8.682	3.987
		7.866	17.162
		5.994	3.815
		5.514	4.496
		6.101	3.691
		6.516	4.018
		6.86	4.19
		7.263	7.561
		4.922	4.968
		7.13	23.63
		5.901	6.124
		7.966	7.093
		5.853	6.622
		2.993	6.394
		8.79	6.325
		2.855	14.175
		4.309	6.153
		4.54	5.579
		5.3	5.922
		5.041	3.951
		5.636	4.402
		4.018	3.602
		5.178	4.398
		9.577	5.373
		9.906	5.062
		5.713	18.827
		14.032	5.191
		5.429	4.104
		6.051	6.013
		5.979	5.399
		4.556	5.149
		3.101	4.724
		8.163	6.505
		6.203	6.411
		6.592
		6.749
		7.989
		4.538
		4.605
		12.32
		7.777
		5.049
		5.596
		5.714
		8.616
		6.189
		10.386
		5.735
		6.849
		6.993
		15.14
		4.1
		6.054
		5.015
		6.735
		4.934
		4.515
		8.529
		4.215
		6.11
		7.234
		9.574
		6.778
		5.236
		7.583
		3.113

## Sheet: S4A Fig
S4A Fig. Surface motility assay of strains with CmrR- or CmrT-regulated gene deletions along with wildtype and ΔcmrRΔcmrT controls.
	Biological replicates
wildtype	13	10.8333	11
ΔcmrRΔcmrT	8.33333	7.91667	9.5
Δcwp28	11.1667	9.5	11.75
Δ1913-1914	11.1667	10.8333	11.25
Δ1689-1690	11.5	9.33333	10.75
Δ3074-3075	11.5	8.66667	11.75

## Sheet: S5A-B Fig
S5A Fig. Swimming motility of ΔcmrT strains ectopically expressing CmrR- or CmrT-regulated genes along with pCmrT and vector controls.
	Biological replicates
ΔcmrT vec	17.5	14.75	15.1667	18.6667	15.25	15.5	18	13.9167	15.3333
ΔcmrT pCmrT	4.25	8.08333	7.16667	4.91667	7.75	7.58333	3.75	7.83333	6.66667
ΔcmrT pCwp28	17.6667	14.25	13.5833
ΔcmrT p1913-1914	12.8333	12.1667	11.75
ΔcmrT pMrpAB	11.6667	11.8333	11.8333
ΔcmrT p3074-3075	14.5833	13.1667	12.6667
ΔcmrT p2040	16.6667	14.25	13.75
ΔcmrT p2074-2075	14.5	12.5833	11.9167
ΔcmrT pCysMA	16.5833	14.25	15.1667
ΔcmrT p1929	13.3333	10.5	8
S5B Fig. Swimming motility of strains with deletions of CmrR- or CmrT-regulated genes along with cmrΔ3-ON and ΔcmrRΔcmrT controls.
	Biological replicates
cmrΔ3-ON	13.3333	12.8333	10
ΔcmrRΔcmrT	17.1667	15.8333	14.5
Δcwp28	15.6667	12.1667	13.25
Δ1913-1914	13.8333	11.8333	11.75
ΔmrpAΔmrpB	15.75	12.8333	12.75
Δ3074-3075	15.6667	15	13.75

## Sheet: S6A Fig
S6A Fig. Surface motility assay of ΔcmrT ectopically expressing mrpA, mrpB, or mrpAB along with a vector control.
	Biological replicates
ΔcmrT vector	10.75	10.5	11	10.75	10
ΔcmrT pMrpA	10.75	10.25	10.625	11.75	9.33333
ΔcmrT pMrpB	10.5	10	10.5	9.875	9.66667
ΔcmrT pMrpAB	15	15.5	16.25	15.5	12.5
